# Supplementary material for: Multivariate Profiling of Metabolites and Volatile Organic Compounds in Citrus depressa Hayata Fruits from Kagoshima, Okinawa, and Taiwan
Source: Foods. 2023 Aug 4;12(15):2951. doi: 10.3390/foods12152951 (PMC10418860; doi:10.3390/foods12152951)
Supplement: Supplementary file 1 [file foods-12-02951-s001.zip › Supplementary Table S1.xlsx]

## Sheet: Sheet1
Table S1. Climatic conditions in the cultivation area of Citrus depressa
Parameter	Kagoshima	Nago, Okinawa	Taoyuan, Taiwan	Nantou, Taiwan
Climate	Warm and temperate	Warm and temperate	Warm and temperate	Warm and temperate
Köppen-Geiger classification	Cfa; humid subtropical climate	Cfa; humid subtropical climate	Cfa; humid subtropical climate	Cfa; humid subtropical climate
Average annual temperature (°C)	17.3	22.9	21.6	21.1
Average temperature in January (°C)	7.7	16.9	14.8	15.4
Average temperature in July (°C)	26.1	27.8	27.7	25.1
Annual rainfall (mm)	2224	1835	1536	1967
Annual sunshine (h)	2692.6	2690.83	2587.69	3066.47
Source: https://en.climate-data.org/ (assessed on 21 July 2023)
Note: According to Japan Meteorological Agency, Okinawa has also a subtropical oceanic climate (https://www.data.jma.go.jp/gmd/cpd/longfcst/en/tourist.html, asssessed on 21 July 2023)
