# Supplementary material for: Multivariate Profiling of Metabolites and Volatile Organic Compounds in Citrus depressa Hayata Fruits from Kagoshima, Okinawa, and Taiwan
Source: Foods. 2023 Aug 4;12(15):2951. doi: 10.3390/foods12152951 (PMC10418860; doi:10.3390/foods12152951)
Supplement: Supplementary file 1 [file foods-12-02951-s001.zip › Supplementary Table S2.xlsx]

## Sheet: Metabolites
Table S2. Metabolites of Citrus depressa from different geographical origins
Numbering for matrix	Numbering for unique peaks	Annotation*	Final annotation	Group	RI	Win	fData::lineno	fData::query	fData::known	fData::cas	fData::preferred	fData::action	JP-46-Amami Oshima_1	JP-46-Amami Oshima_2	JP-46-Amami Oshima_3	JP-46-Amami Oshima_4	JP-46-Kakeroma_1	JP-46-Kakeroma_2	JP-46-Kakeroma_3	JP-46-Kakeroma_4	JP-46-Shikunin sweet_1	JP-46-Shikunin sweet_2	JP-46-Shikunin sweet_3	JP-46-Shikunin sweet_4	JP-46-Shikunin spicy_1	JP-46-Shikunin spicy_2	JP-46-Shikunin spicy_3	JP-46-Shikuribu_1	JP-46-Shikuribu_2	JP-46-Shikuribu_3	JP-46-Shikuribu_4	JP-47-Iriomote_1	JP-47-Iriomote_2	JP-47-Iriomote_3	JP-47-Iriomote_4	JP-47-Kohama_1	JP-47-Kohama_2	JP-47-Kohama_3	JP-47-Kohama_4	JP-47-Ogimi_1	JP-47-Ogimi_2	JP-47-Ogimi_3	JP-47-Ogimi_4	JP-47-Izumi kugani_1	JP-47-Izumi kugani_2	JP-47-Izumi kugani_3	JP-47-Izumi kugani_4	JP-47-Motobu_1	JP-47-Motobu_2
20220120_ryukyu_shikuwasa_ID001	20220120_cmb_ryukyu_shikuwasa_ID001	U			967.2	215.07 Win001_C01	2		FALSE	0	0		20.3669	10.876	7.84366	9.71024	9.26372	22.8378	17.5655	18.9558	19.7177	11.5492	13.4907	10.435	12.6119	8.8193	9.23635	12.7742	10.6264	27.4905	11.4624	9.68649	7.70106	10.1176	9.33428	31.5191	14.7922	10.0431	8.0543	3.9779	9.06278	5.78233	7.29745	9.31197	13.4458	7.37493	20.9692	7.91528	16.9241
20220120_ryukyu_shikuwasa_ID002	20220120_cmb_ryukyu_shikuwasa_ID002	U			967.9	215.37 Win001_C02	3		FALSE	0	0		9.01691	0.0306371	4.32975	4.17098	0.0038695	7.99862	12.7713	16.5659	13.2131	4.03095	0.229073	4.63494	3.38799	4.66124	2.76249	7.06492	9.89389	23.6217	8.27119	2.27192	1.12524	8.00844	5.22191	10.1353	11.9931	0.176195	0.358277	0.140211	1.03359	0.360001	22.4075	2.83609	12.0163	9.03563	17.9601	0.648101	15.2456
20220120_ryukyu_shikuwasa_ID003	20220120_cmb_ryukyu_shikuwasa_ID003	A2	Boric acid, 3TMS derivative	Other	974.2	217.95 Win001_C03	4	Boric acid, 3TMS derivative	TRUE	0	0		24.0848	1.34563	6.00981	6.89002	0.566763	22.6414	11.6894	33.1788	10.5375	36.0025	2.89341	8.17783	5.62067	11.7018	5.09367	5.51476	11.2729	36.9024	11.6644	0	5.13441	5.43909	11.0162	10.9151	14.7665	0.801572	0.739536	1.04252	0	0.836009	16.3596	2.84553	11.9066	3.78285	11.7994	0.389577	11.8812
20220120_ryukyu_shikuwasa_ID004	20220120_cmb_ryukyu_shikuwasa_ID004	U			979.1	220.01 Win001_C04	5		FALSE	0	0		15.524	10.5522	10.4121	12.4707	8.98994	21.2761	18.3578	25.6612	17.3666	13.1938	13.6799	11.5152	11.8061	11.0459	10.8391	11.9603	11.3361	19.6352	10.7282	11.198	10.8443	13.4081	9.95068	16.0742	12.6036	9.9274	8.91551	8.69478	9.04352	8.0207	10.0933	10.3722	11.0929	9.26764	19.9612	6.83093	15.7704
20220120_ryukyu_shikuwasa_ID005	20220120_cmb_ryukyu_shikuwasa_ID005	U			997.9	227.78 Win002_C01	6		FALSE	0	0		5.27269	5.07139	2.96401	4.13228	5.68646	6.35689	5.30958	7.72949	5.33847	4.25366	4.84918	3.8175	3.58574	3.77536	3.54523	3.489	2.93902	5.81347	3.37002	4.38164	5.10062	4.30429	2.50862	4.12425	4.15178	6.22164	5.37462	4.03558	5.37776	4.84683	3.00598	4.91047	3.16035	2.73991	5.79454	4.92352	4.03486
20220120_ryukyu_shikuwasa_ID006	20220120_cmb_ryukyu_shikuwasa_ID006	U			1001.8	229.44 Win002_C02	7		FALSE	0	0		10.7677	5.18451	5.35688	5.85249	4.1818	12.3204	10.9999	13.2323	10.6853	6.11066	6.67141	6.28588	6.32083	5.56956	5.30745	6.49802	5.9365	12.4205	5.71365	5.0116	4.55985	5.64693	4.82588	11.5685	6.21804	4.57775	3.48888	2.35738	3.07979	2.69675	4.16899	4.71437	5.6379	5.11847	12.4128	3.36522	9.05143
20220120_ryukyu_shikuwasa_ID007	20220120_cmb_ryukyu_shikuwasa_ID007	A2	4,4-Dimethyl-2-pentanol, TMS derivative	Other	1014.4	234.55 Win002_C03	8	4,4-Dimethyl-2-pentanol, TMS derivative	TRUE	0	0		15.8115	7.18936	6.91097	8.57768	7.37591	16.2732	16.2157	18.794	14.6993	8.832	7.63909	7.24002	8.99638	8.54257	7.70886	8.76778	8.86578	16.6514	8.24576	6.39094	7.52322	7.75374	7.0345	10.1598	0	7.53161	7.54951	8.10653	7.84542	7.05117	8.40034	7.1284	6.90737	7.42016	16.1256	5.80824	12.7956
20220120_ryukyu_shikuwasa_ID008	20220120_cmb_ryukyu_shikuwasa_ID008	U			1034.5	242.85 Win002_C04	9		FALSE	0	0		19.0247	19.7461	15.1197	16.2453	25.7711	24.857	21.9793	26.6348	19.5531	16.1955	16.8171	14.9713	16.8423	15.1119	15.797	18.0438	16.0807	25.4275	14.8978	19.2333	19.8819	15.4226	13.2411	25.92	17.818	27.7818	25.0183	27.5036	27.1586	25.4982	22.1165	22.7233	15.8083	19.2861	31.6247	20.0088	22.0854
20220120_ryukyu_shikuwasa_ID009	20220120_cmb_ryukyu_shikuwasa_ID009	U			1043.9	246.81 Win002_C05	10		FALSE	0	0		4.93234	9.51683	5.57389	6.70459	18.862	10.0748	5.61948	10.7706	6.85696	9.86316	14.4244	8.68278	6.72464	7.06014	8.44933	9.09265	5.73346	9.74638	6.63707	13.2476	16.2334	11.6481	9.20027	11.6777	8.595	24.7215	17.9946	20.8255	25.1602	24.7764	11.4214	10.4713	7.47911	5.82143	11.7332	17.3734	6.36103
20220120_ryukyu_shikuwasa_ID010	20220120_cmb_ryukyu_shikuwasa_ID010	I	1,3-Propanediol, 2TMS derivative	Other	1049.5	249.1 Win002_C06	11	1,3-Propanediol, 2TMS derivative	TRUE	0	0		18.0174	15.1908	8.7605	10.5192	7.60636	22.0617	18.4585	19.9029	23.9597	12.9135	16.557	12.5948	18.8933	12.2748	10.7935	13.1672	11.0983	36.0379	15.5141	11.7867	11.0998	13.8209	11.1676	28.0312	42.6508	8.6563	6.63166	7.41212	7.09624	9.84461	14.9055	17.5795	16.5539	20.6466	22.204	11.892	27.2304
20220120_ryukyu_shikuwasa_ID011	20220120_cmb_ryukyu_shikuwasa_ID011	U			1062.3	254.44 Win003_C01	12		FALSE	0	0		9.50174	7.80454	5.54537	7.51016	8.29334	11.6099	9.22557	13.3234	10.4854	8.30168	10.809	8.27721	8.41148	6.43516	7.25916	8.08584	6.42946	12.1045	7.37905	9.0698	6.56015	10.1993	6.38717	9.13298	10.6243	6.60962	6.3876	9.2533e-06	5.65215	3.74446e-05	5.23482	6.82721	8.92118	5.21017	12.0573	4.8579	8.30687
20220120_ryukyu_shikuwasa_ID012	20220120_cmb_ryukyu_shikuwasa_ID012	I	Glycolic acid (2TMS)	Organic acid	1067.4	256.5 Win003_C02	13	Glycolic acid (2TMS)	TRUE	33581-77-0|996-23-6|79-14-1	glycolic acid		0.984627	0.718603	0.165017	0.208904	0.230055	1.01191	0.865152	0.412265	0.950229	0.383926	0.598057	0.270746	0.755575	0.334879	0.341764	0.333434	0.34989	1.6824	0.49721	0.245909	0.21454	0.190918	0.28933	1.68796	0.713799	0.372133	0.173122	0.0596746	0.10983	0.148934	0.286534	0.795517	0.791687	0.458979	1.15532	0.384099	1.29268
20220120_ryukyu_shikuwasa_ID013	20220120_cmb_ryukyu_shikuwasa_ID013	U			1069.1	257.16 Win003_C03	14		FALSE	0	0		0.914773	1.72003	0.524231	0.504051	1.43754	1.42542	0.542558	0.794614	1.0756	1.0047	1.48841	0.598684	1.36319	0.291336	0.71172	0.626803	0.300743	2.31383	0.537299	1.57252	1.29896	0.884825	0.600101	2.03594	1.68598	1.02073	1.30964	0.22808	0.640903	0.732704	0.342696	1.6139	0.576371	0.564425	1.17443	0.740739	0.952601
20220120_ryukyu_shikuwasa_ID014	20220120_cmb_ryukyu_shikuwasa_ID014	U			1074.9	259.55 Win003_C04	15		FALSE	0	0		0.0196849	0.00920341	0.019201	0.038336	0.0996181	0.0295324	0.023277	0.0587944	0.0212871	0.0136744	0.0278078	0.0170267	0.0386032	0.0201125	0.0481914	0.0134049	0.0199263	0.0187469	0.0235148	0.0530056	0.0728497	0.0782436	0.0278076	0.0661701	0.0231	0.0112402	0.124118	0.015652	0.0132959	0.0149154	0.0538041	0.00662867	0.0301212	0.0196248	0.0540871	0.0547659	0.0355099
20220120_ryukyu_shikuwasa_ID015	20220120_cmb_ryukyu_shikuwasa_ID015	U			1081.2	262.18 Win004_C01	16		FALSE	0	0		6.84983	6.89748	3.04932	4.64996	6.66152	9.33631	5.93434	8.51124	7.67509	5.9996	7.31444	5.28513	5.47083	3.34095	4.46024	4.65904	3.28596	10.7407	4.40126	7.37012	6.17712	6.1586	3.52306	12.285	5.83499	5.60609	5.46266	1.76816	3.21496	3.11502	3.42332	5.94119	4.8766	3.22522	7.82505	4.18204	6.34182
20220120_ryukyu_shikuwasa_ID016	20220120_cmb_ryukyu_shikuwasa_ID016	U			1082.6	262.81 Win004_C02	17		FALSE	0	0		19.7697	10.7508	11.1134	12.8347	8.55651	22.1839	20.9186	25.8326	20.4724	13.7635	14.0112	12.9751	13.7218	11.8563	11.5728	13.9559	12.1003	23.243	12.8025	12.0831	9.30586	14.1162	10.7861	19.4324	12.664	9.14182	7.6524	5.43506	6.7127	6.33095	11.2857	10.2373	13.2156	10.4992	22.2809	6.93925	19.0478
20220120_ryukyu_shikuwasa_ID017	20220120_cmb_ryukyu_shikuwasa_ID017	U			1088.9	265.36 Win004_C03	18		FALSE	0	0		1.27854	4.97049	2.49593	3.15626	8.08343	1.97064	1.45625	2.67977	1.30928	3.07985	3.59188	2.61098	2.52	2.48625	2.70085	2.62844	2.01101	1.8364	1.87814	4.64481	5.68785	2.91437	2.55077	2.07644	2.37337	7.43504	7.63021	8.79478	9.46445	8.43471	2.15663	4.72038	1.89426	2.48827	2.08062	6.55958	1.5243
20220120_ryukyu_shikuwasa_ID018	20220120_cmb_ryukyu_shikuwasa_ID018	I	Alanine (2TMS)	Amino acid	0	267.76 Win005_C01	19 X_67	Alanine (2TMS)	TRUE	2899-44-7|302-72-7|6898-94-8|56-41-7|27844-07-1|338-69-2	l-alanine	TMS:HI	34.5667	29.9465	22.9076	25.9266	26.4497	29.7559	27.5064	27.6474	17.4746	15.2741	15.2813	13.3672	26.394	23.6404	25.2724	20.0477	18.7764	23.7196	18.4458	5.44313	6.27384	4.44832	5.12034	8.34104	11.7039	8.59294	8.82078	4.67613	5.02398	4.51755	2.47692	6.84581	4.8408	5.24083	8.88956	5.88748	7.25251
20220120_ryukyu_shikuwasa_ID019	20220120_cmb_ryukyu_shikuwasa_ID019	U			1095.7	268.15 Win005_C02	20		FALSE	0	0		20.7935	16.0522	14.0701	16.3311	16.3309	23.8595	20.9531	28.1941	21.4572	17.5959	18.8986	15.9405	16.1135	14.6824	15.1884	16.477	14.1387	25.2024	14.5622	17.9416	17.4893	18.7458	14.4338	24.0886	17.0535	17.4902	16.5257	14.4956	15.8044	14.6991	17.1884	16.2568	15.0653	14.004	24.4542	13.8931	19.6825
20220120_ryukyu_shikuwasa_ID020	20220120_cmb_ryukyu_shikuwasa_ID020	U			1097.9	269.12 Win005_C03	21		FALSE	0	0		11.24	11.8967	9.15439	9.96977	13.6137	11.9075	11.2556	15.1238	11.0786	10.5378	9.79913	9.56324	8.85376	8.87853	9.23316	9.19904	9.02519	12.9625	8.70241	11.8602	12.9925	10.7675	7.52556	6.59911	9.50061	13.0743	12.5209	12.1641	11.3002	11.9423	8.91246	11.9643	6.60068	7.89247	11.5575	10.5144	9.19314
20220120_ryukyu_shikuwasa_ID021	20220120_cmb_ryukyu_shikuwasa_ID021	U			1100.9	270.31 Win005_C04	22		FALSE	0	0		3.77072	1.42182	0.497887	1.26795	0.592587	4.67566	2.54217	0.000669624	3.65414	1.86734	3.03581	2.30453	2.79174	0.666303	1.00186	1.85916	0.899589	4.87933	2.04149	1.68865	0.000194465	1.79879	0.665805	4.06237	2.08901	3.23304e-05	0.000340475	0.00183215	0.00055305	0.00024547	0.000561052	1.25287	2.7655	0.398672	3.68895	0.000170169	3.40229
20220120_ryukyu_shikuwasa_ID022	20220120_cmb_ryukyu_shikuwasa_ID022	U			1106.3	272.34 Win006_C01	23		FALSE	0	0		13.6265	10.082	9.21389	12.4638	12.0746	17.889	14.8429	25.3447	16.8033	15.0585	19.1793	14.223	12.5408	9.76492	11.3507	11.9738	10.535	19.5148	10.6045	16.7813	15.4269	20.6843	8.82798	19.3679	16.4554	12.9337	12.2113	4.21855	6.59603	6.3245	11.4057	12.2659	13.3248	10.0625	19.4627	7.40154	13.4088
20220120_ryukyu_shikuwasa_ID023	20220120_cmb_ryukyu_shikuwasa_ID023	I	Hydroxylamine (3TMS)	Other	1112.1	274.43 Win006_C02	24	Hydroxylamine (3TMS)	TRUE	7803-49-8|5470-11-1|21023-20-1	hydroxylamine		4.06765	1.31862	0.717509	1.86163	3.52024	3.4439	1.32983	4.99309	3.33845	2.97277	3.96885	2.90931	1.95118	0.788222	1.26021	0.80647	0.567944	3.10336	1.60681	3.46703	0	3.3147	1.4265	1.36571	0.870128	0.374208	0.43342	0.0644446	0.323008	0.268232	0.0444438	0.239771	0.787424	0.0722869	0.218436	0.584666	0
20220120_ryukyu_shikuwasa_ID024	20220120_cmb_ryukyu_shikuwasa_ID024	U			1120.5	277.48 Win006_C03	25		FALSE	0	0		4.34924	3.16886	2.61218	2.88526	3.02735	4.94619	4.36227	5.39553	4.34257	3.25593	3.51278	2.95123	3.15961	2.65826	2.62468	3.06298	2.77092	5.237	2.67932	3.13545	2.94785	3.24066	2.4844	5.1716	3.17326	3.2587	2.97838	2.32374	2.73133	2.6186	2.99639	2.78846	2.78726	2.47614	4.73242	2.44042	3.86141
20220120_ryukyu_shikuwasa_ID025	20220120_cmb_ryukyu_shikuwasa_ID025	I	Tris(trimethylsilyl)amine	Other	1123	278.35 Win006_C04	26	Tris(trimethylsilyl)amine	TRUE	0	0		3.02552	2.44462	2.2895	2.65072	2.58071	3.40438	3.01602	0	3.04266	2.68352	2.85805	2.40995	2.3512	2.36709	2.25114	2.42444	2.04394	3.62935	2.1855	2.57077	2.94794	2.86822	2.09549	3.09529	2.66544	2.88248	2.68406	2.34526	2.37333	2.58929	2.83809	2.46046	2.05423	2.13359	3.40887	2.12114	2.66394
20220120_ryukyu_shikuwasa_ID026	20220120_cmb_ryukyu_shikuwasa_ID026	U			1129	280.57 Win006_C05	27		FALSE	0	0		1.98428	14.1568	5.99792	7.16077	37.1638	2.48229	1.64265	6.27793	1.32915	7.81904	11.2297	4.95479	2.9043	4.73856	5.15172	3.6729	2.9811	1.90756	1.79981	23.5497	26.7884	14.0033	3.65295	2.68837	5.76553	39.1669	52.1594	17.371	27.962	31.7215	1.36424	14.4412	2.83384	4.3725	1.91887	33.9021	0.780815
20220120_ryukyu_shikuwasa_ID027	20220120_cmb_ryukyu_shikuwasa_ID027	U			1133.4	282.23 Win007_C01	28		FALSE	0	0		21.7571	19.4411	15.6383	21.4852	9.57207	32.7415	31.6766	28.5237	32.795	17.2388	17.3768	21.8883	21.906	16.7704	27.5917	22.1249	19.3187	32.0637	21.5737	9.50794	15.9407	9.90806	16.6429	31.2056	34.1261	20.1171	19.5773	8.77788	13.0698	7.56263	12.7315	12.0818	21.0328	13.5167	31.9965	12.5386	23.706
20220120_ryukyu_shikuwasa_ID028	20220120_cmb_ryukyu_shikuwasa_ID028	U			1135	282.83 Win007_C02	29		FALSE	0	0		1.57531	3.64154	2.43917	3.17034	6.8435	2.40091	2.39985	4.17968	2.23963	2.87686	3.21177	2.68643	2.27503	2.53642	3.1179	2.48485	2.23735	2.23785	2.20015	4.48801	5.34768	3.63952	2.37897	1.79845	3.38205	6.98683	7.51347	6.51273	6.81602	6.42043	2.52508	3.32439	2.2721	2.53528	2.77268	5.23195	1.78886
20220120_ryukyu_shikuwasa_ID029	20220120_cmb_ryukyu_shikuwasa_ID029	U			1138	283.92 Win007_C03	30		FALSE	0	0		2.92213	0	1.07342	1.28744	1.29989	3.26904	2.83119	2.47753	3.05922	1.61414	1.53993	1.48598	1.75285	1.13445	0.981421	1.35715	1.20428	3.76473	1.54592	1.24502	1.18064	1.54848	1.03107	3.46672	1.68619	1.25441	0.87541	0.762745	1.10294	1.08375	1.64665	1.34847	1.46096	1.19937	2.92214	0.91537	2.47615
20220120_ryukyu_shikuwasa_ID030	20220120_cmb_ryukyu_shikuwasa_ID030	U			1145.1	286.51 Win007_C04	31		FALSE	0	0		3.80954	3.1203	2.5907	2.90271	2.88983	4.31869	3.76022	4.72028	3.65968	3.11635	3.29008	2.81844	2.9331	2.67823	2.45245	2.84286	2.61678	4.64104	2.60841	3.01737	3.04048	3.15427	2.33754	4.42626	2.7813	3.10734	2.92724	2.45913	2.82565	2.80671	2.8706	2.79822	2.58454	2.46844	4.25089	2.43769	3.44552
20220120_ryukyu_shikuwasa_ID031	20220120_cmb_ryukyu_shikuwasa_ID031	U			1152.2	289.1 Win007_C05	32		FALSE	0	0		0.783305	0.663079	0.726863	0.744764	0.967284	0.662945	0.69821	1.24556	0.709211	0.616046	0.645895	0.626975	0.780599	0.630061	0.985523	1.15609	0.646317	1.00161	0.582841	0.934836	0.787599	0.642456	1.49988	0.915536	1.18409	0.889845	1.2617	1.17866	1.0622	0.836808	0.609359	0.631407	0.400736	0.901303	0.934877	0.732221	0.762824
20220120_ryukyu_shikuwasa_ID032	20220120_cmb_ryukyu_shikuwasa_ID032	U			1154.7	289.97 Win007_C06	33		FALSE	0	0		34.5866	28.8757	26.1273	29.7879	29.902	40.1236	36.6855	48.5154	36.665	30.786	33.3309	29.1412	28.534	26.782	27.0076	30.2033	26.5986	42.3042	25.6782	31.6043	31.4696	33.7341	24.2831	39.4204	29.8624	30.9527	29.1061	25.9745	27.4362	26.7063	31.0816	28.1632	26.4701	25.0751	41.2587	24.7077	33.1788
20220120_ryukyu_shikuwasa_ID033	20220120_cmb_ryukyu_shikuwasa_ID033	I	Pentasiloxane, dodecamethyl-	Other	1157.9	291.16 Win007_C07	34	Pentasiloxane, dodecamethyl-	TRUE	0	0		16.7661	21.5298	16.5758	13.918	6.93522	27.5496	20.8448	26.2235	21.2827	22.7453	24.4304	18.9647	21.3579	18.8161	13.0389	15.9268	15.1561	21.3021	10.724	7.27194	20.9824	22.6743	13.2271	28.8842	15.7361	19.8476	16.1502	14.3632	14.194	17.0403	18.7725	19.4072	15.0143	17.1824	32.2215	14.6521	29.8454
20220120_ryukyu_shikuwasa_ID034	20220120_cmb_ryukyu_shikuwasa_ID034	U			1165	293.78 Win008_C01	35		FALSE	0	0		47.1312	25.3445	24.379	26.796	15.1875	47.3878	44.3511	51.2046	39.45	27.3762	27.1622	26.2093	30.2734	26.3083	23.7399	28.2506	27.9659	41.1823	30.0936	24.9009	16.1355	21.633	17.9084	30.8369	23.9412	14.7266	13.1502	2.5256	5.76668	7.30901	14.8207	19.1111	23.8585	18.2343	38.9756	12.0102	29.419
20220120_ryukyu_shikuwasa_ID035	20220120_cmb_ryukyu_shikuwasa_ID035	U			1168	294.91 Win008_C02	36		FALSE	0	0		1.83756	1.57914	1.36377	1.62589	1.60377	2.0939	1.84921	2.32364	1.93563	1.66167	1.77652	1.58206	1.55701	1.40567	1.46014	1.71604	1.52972	2.37303	1.44403	1.63328	1.62828	1.73193	1.37974	2.2709	1.6113	1.59715	1.55133	1.31458	1.46415	1.3901	1.72656	1.53446	1.53922	1.40827	2.31513	1.32905	1.84139
20220120_ryukyu_shikuwasa_ID036	20220120_cmb_ryukyu_shikuwasa_ID036	U			1177.3	298.27 Win008_C03	37		FALSE	0	0		4.91288	5.38069	3.82841	5.15917	10.7543	5.69147	5.33026	8.05763	5.17979	4.39949	5.70454	4.68675	4.5004	3.67242	4.35194	4.48443	4.07843	5.71933	4.13317	5.48606	6.99381	5.5243	3.65844	3.1529	4.93058	8.36785	9.07052	11.2396	10.6889	9.70301	7.52936	5.37197	3.41298	4.34961	6.02863	6.50597	4.65032
20220120_ryukyu_shikuwasa_ID037	20220120_cmb_ryukyu_shikuwasa_ID037	U			1187.2	301.92 Win008_C04	38		FALSE	0	0		0.335928	0.186575	0.130341	0.102869	0.134383	0.246861	0.177917	0.108674	0.0865936	0.0971004	0.0679481	0.0716012	0.273094	0.166826	0	0.262415	0.0887723	0.170591	0.0547588	0.0204527	0.0676963	0.00929998	0.0834285	0.0533726	0.0984463	0.0696073	0.0588147	0.0241002	0.069988	0.0581265	0	0.056892	0.0991156	0.0353722	0.0638171	0.0779325	0.0469682
20220120_ryukyu_shikuwasa_ID038	20220120_cmb_ryukyu_shikuwasa_ID038	U			1189.3	302.68 Win008_C05	39		FALSE	0	0		10.486	29.632	14.7562	28.0108	27.1332	18.9844	9.9335	14.6044	11.1739	28.6264	36.5005	26.6813	19.2252	17.9599	25.5127	25.5708	12.9774	18.0778	18.0241	39.9929	37.2271	17.6614	25.2119	12.0832	21.8167	36.9853	34.9548	0.00766636	21.2938	19.0496	11.2444	24.3676	22.192	11.1215	18.2907	28.1235	12.5123
20220120_ryukyu_shikuwasa_ID039	20220120_cmb_ryukyu_shikuwasa_ID039	U			1194.3	304.51 Win009_C01	40		FALSE	0	0		7.68757	1.3478	1.2955	1.33424	3.70361	6.44955	6.32417	5.9938	6.88726	1.54962	1.02259	0.612157	0.818067	1.0936	0.851358	1.24688	0.731934	8.09706	0.974064	0.437508	1.52672	1.40391	0.835943	9.17951	1.7014	2.96367	2.77499	2.03865	3.30264	2.68736	0.614529	1.16261	1.37195	0.845842	7.2075	2.02655	5.88659
20220120_ryukyu_shikuwasa_ID040	20220120_cmb_ryukyu_shikuwasa_ID040	U			1194.3	304.54 Win009_C02	41		FALSE	0	0		29.9464	33.7136	30.0926	34.9741	30.9381	39.4596	35.6142	49.8186	34.2007	36.6837	39.9539	35.5031	33.9422	30.7485	32.9822	35.1365	31.4962	38.8039	29.9306	39.6712	36.4999	40.4805	27.9829	33.2183	34.1346	33.4997	31.305	21.3535	23.3608	22.995	37.2685	33.5084	30.4922	29.2287	38.6544	25.5932	31.4346
20220120_ryukyu_shikuwasa_ID041	20220120_cmb_ryukyu_shikuwasa_ID041	U			1198.6	306.07 Win009_C03	42		FALSE	0	0		0.0386646	0.135212	0.0721012	0.148013	0.335764	0.0604388	0.0380278	0.0362853	0.0179215	0.083609	0.10485	0.0782408	0.0898145	0.0535083	0.122614	0.0490647	0.0846716	0.077935	0.0516771	0.173862	0.161257	0.157554	0.075201	0.0649264	0.0797751	0.279151	0.374902	0.324911	0.339328	0.362984	0.233461	0.148282	0.0675196	0.0141318	0.0870284	0.187871	0.0782247
20220120_ryukyu_shikuwasa_ID042	20220120_cmb_ryukyu_shikuwasa_ID042	I	Valine, DL- (2TMS)	Amino acid	1208.5	309.39 Win010_C01	43	Valine, DL- (2TMS)	TRUE	640-68-6|15984-93-7|7364-44-5|7480-78-6|516-06-3|72-18-4	l-valine		11.5463	8.34318	7.34977	8.1818	7.92494	10.4262	10.0893	10.569	4.70523	3.42426	3.23	3.07554	7.51058	7.17248	7.23291	6.46899	6.53138	7.97224	5.86027	1.66621	3.03661	1.10618	1.71719	3.15399	3.49703	2.20718	2.20292	2.29334	2.50798	2.29212	1.61341	1.78107	1.44026	1.50573	2.4871	1.61315	2.22547
20220120_ryukyu_shikuwasa_ID043	20220120_cmb_ryukyu_shikuwasa_ID043	U			1214	311.21 Win010_C02	44		FALSE	0	0		2.37913	2.44345	1.87826	2.36763	3.85497	2.26042	2.10319	2.7059	2.07026	2.35017	2.63228	1.90455	1.90789	1.90115	1.84767	2.03613	1.96732	2.1737	1.63928	2.77833	3.42655	2.76349	1.48131	2.04765	2.15718	3.56723	4.06456	2.97962	3.01263	3.27072	1.97706	2.48332	1.56677	1.83493	2.00439	2.52844	1.55183
20220120_ryukyu_shikuwasa_ID044	20220120_cmb_ryukyu_shikuwasa_ID044	U			1218.5	312.71 Win010_C03	45		FALSE	0	0		3.33319	10.4239	6.24109	7.9843	20.2595	4.84984	4.39607	9.41276	4.10503	8.31958	9.81953	7.5468	5.36746	6.01917	7.23429	6.45351	5.63294	4.2459	4.39707	13.9922	14.5932	11.3271	6.14949	3.7271	9.40673	18.7567	19.2546	20.4932	20.5408	18.9605	6.933	10.1363	5.38159	6.19653	5.24493	14.5364	3.01655
20220120_ryukyu_shikuwasa_ID045	20220120_cmb_ryukyu_shikuwasa_ID045	A2	4-Hydroxybutanoic acid, 2TMS derivative	Organic acid	1228	315.76 Win010_C04	46	4-Hydroxybutanoic acid, 2TMS derivative	TRUE	0	0		82.418	39.9572	45.7594	48.0954	34.0033	80.942	84.3161	90.1906	81.8821	50.9777	46.6888	48.6033	48.5958	45.8962	41.3763	52.4718	50.6574	89.1711	47.735	42.0506	37.8801	49.3516	39.7105	75.4768	45.5131	37.2074	32.6271	28.046	29.8719	30.0818	33.4051	38.6566	48.9642	41.6706	84.4345	29.3433	73.0896
20220120_ryukyu_shikuwasa_ID046	20220120_cmb_ryukyu_shikuwasa_ID046	U			1233.1	317.49 Win010_C05	47		FALSE	0	0		1.39471	0.665947	0.55646	0.573746	0.46967	0.722289	0.630287	0.600625	0.66357	0.536892	0.480231	0.497803	0.506456	0.445168	0.454591	0.558171	0.628349	0.798336	0.617222	0.442443	0.482476	0.414004	0.419363	0.590847	0.475717	0.430948	0.390433	0.341415	0.432127	0.454174	0.49124	0.476852	0.415329	0.379175	0.739194	0.417731	0.488609
20220120_ryukyu_shikuwasa_ID047	20220120_cmb_ryukyu_shikuwasa_ID047	U			1238.6	319.31 Win011_C01	48		FALSE	0	0		3.45838	2.94792	3.16658	3.77689	3.45318	4.87509	3.72512	5.75588	4.34529	4.13577	4.7331	3.23292	3.90247	3.11964	3.40801	3.43313	3.07352	4.39175	3.26194	3.77322	3.55511	3.55953	2.05978	4.85517	4.66724	2.3393	3.17859	0.95836	1.06101	0.889875	4.02483	2.58577	3.4125	2.25805	4.20944	1.58603	3.61517
20220120_ryukyu_shikuwasa_ID048	20220120_cmb_ryukyu_shikuwasa_ID048	U			1241.3	320.18 Win011_C02	49		FALSE	0	0		5.03181	6.06599	4.88429	5.54538	6.43673	5.91917	4.70704	5.93826	4.91009	5.58724	6.23493	5.56174	5.50661	4.45933	5.3446	4.68462	3.90317	4.82039	4.13109	4.33835	4.50797	4.14725	3.60247	2.94267	3.42099	4.83457	4.40278	3.81925	4.56798	4.18766	3.24594	3.96869	3.12107	3.08758	3.80911	3.86845	3.33115
20220120_ryukyu_shikuwasa_ID049	20220120_cmb_ryukyu_shikuwasa_ID049	U			1243.1	320.78 Win011_C03	50		FALSE	0	0		65.8226	38.0458	35.9462	39.4424	36.8493	69.4766	64.1155	81.8543	64.7831	42.9305	41.7441	35.6214	38.0683	36.2487	31.5396	37.3635	39.3805	78.1315	35.6171	32.2342	41.616	49.9424	34.6588	78.1409	38.5245	45.3438	38.0443	39.6616	39.5174	38.8956	49.1274	38.4357	38.2916	36.5701	76.8921	34.8797	62.3426
20220120_ryukyu_shikuwasa_ID050	20220120_cmb_ryukyu_shikuwasa_ID050	U			1244.4	321.21 Win011_C04	51		FALSE	0	0		11.8618	20.1698	19.7208	22.2176	15.3995	14.8745	14.6292	19.6846	13.8121	24.1913	30.8115	29.996	25.213	19.3952	22.2308	27.1198	21.6861	16.0403	16.2065	35.1212	22.8666	26.8629	20.899	13.8969	24.6816	14.4692	16.4916	0.0212595	0.0389039	0.0246344	20.1869	20.9578	20.9471	20.5329	16.2856	13.0377	13.4761
20220120_ryukyu_shikuwasa_ID051	20220120_cmb_ryukyu_shikuwasa_ID051	U			1246.5	321.87 Win011_C05	52		FALSE	0	0		0.191731	0.163306	0.140464	0.150165	0.167494	0.211257	0.164173	0.189141	0.17062	0.137153	0.143253	0.129826	0.132972	0.129186	0.131686	0.118975	0.125513	0.211797	0.128618	0.155395	0.169604	0.145941	0.139884	0.173942	0.116298	0.163338	0.167752	0.158546	0.150439	0.162385	0.143253	0.12445	0.124705	0.122084	0.194237	0.151209	0.139297
20220120_ryukyu_shikuwasa_ID052	20220120_cmb_ryukyu_shikuwasa_ID052	U			1253.2	324.1 Win012_C01	53		FALSE	0	0		150.382	167.781	132.422	156.357	211.579	196.978	168.714	244.753	168.833	165.774	176.935	153.595	144.824	132.652	141.516	157.726	135.112	204.737	129.209	194.267	191.661	185.986	129.429	203.752	156.238	210.114	195.255	192.087	192.881	176.072	175.369	168.392	138.864	131.007	201.217	157.241	161.088
20220120_ryukyu_shikuwasa_ID053	20220120_cmb_ryukyu_shikuwasa_ID053	I	Glycerol (3TMS)	Sugar/sugar alcohol	1261.7	326.92 Win012_C02	54	Glycerol (3TMS)	TRUE	6787-10-6|56-81-5	glycerol		30.6637	27.6309	24.4926	24.5564	23.2665	29.7616	28.4496	29.59	19.7385	16.7547	16.3057	17.6525	22.0116	20.5966	19.9487	19.1166	19.4797	22.7362	16.471	12.1689	14.3939	10.5335	11.9944	15.3191	19.9054	11.7032	10.8395	13.0711	9.22536	9.5749	8.95373	12.6833	10.2638	11.4854	15.5869	9.23302	12.919
20220120_ryukyu_shikuwasa_ID054	20220120_cmb_ryukyu_shikuwasa_ID054	A2	Phosphoric acid (3TMS)	Other	1261.7	326.92 Win012_C03	55	Phosphoric acid (3TMS)	TRUE	14265-44-2|10497-05-9|7664-38-2	1096:phosphoric acid		159.696	127.438	108.718	111.301	105.838	134.661	130.665	123.549	103.325	86.0346	83.4481	80.8311	99.4451	95.2585	93.9092	86.6074	88.6292	98.8882	76.0896	78.5167	78.6645	52.9351	83.0464	100.182	101.743	75.1684	76.5357	65.8302	70.2103	68.3692	48.6144	85.2181	68.4872	77.052	119.986	67.3503	91.8347
20220120_ryukyu_shikuwasa_ID055	20220120_cmb_ryukyu_shikuwasa_ID055	I	Leucine, DL- (2TMS)	Amino acid	1263.5	327.48 Win012_C04	56	Leucine, DL- (2TMS)	TRUE	15984-97-1|61-90-5|7364-46-7|7005-03-0|328-38-1|328-39-2	l-leucine		0.228415	0.0485671	0	0	0.0945467	0.183545	0.0644827	0	0.195577	0.00482089	0.00245223	0.0353173	0.0416331	0.00532924	0.0350725	0.0279725	0.0387231	0.139975	0.0484844	0.00432222	0.0693044	0.219022	0.256287	0.689144	0.2255	0.158176	0.172801	0.770583	0.529808	0.641767	0.00455233	0.213514	0.110236	4.46407	10.0905	5.28335	8.38211
20220120_ryukyu_shikuwasa_ID056	20220120_cmb_ryukyu_shikuwasa_ID056	U			1283	333.89 Win012_C05	57		FALSE	0	0		11.6308	3.78903	4.75156	5.04897	1.99847	8.87966	9.39762	7.73639	4.8952	2.47403	2.06223	2.23961	5.7155	5.21948	4.2911	5.10568	5.43001	8.72694	4.9343	0.720428	0.606889	0.990089	0.839185	4.67991	2.66015	0.868335	0.868971	0.219475	0.263787	0.293857	0.400889	1.01117	1.33017	1.18207	2.92999	0.576238	2.27321
20220120_ryukyu_shikuwasa_ID057	20220120_cmb_ryukyu_shikuwasa_ID057	I	Isoleucine (2TMS)	Amino acid	1283.9	334.16 Win012_C06	58	Isoleucine (2TMS)	TRUE	206184-16-9|7483-92-3|7004-09-3|73-32-5|15985-01-0|319-78-8|443-79-8|1509-35-9|1509-34-8	d-isoleucine		4.7562	2.57039	2.90044	3.87697	1.25783	4.43494	4.42622	4.93409	2.11804	1.80497	1.42167	1.23535	3.71178	3.15414	2.94803	2.60869	3.21017	3.70175	3.14177	0.561207	1.03069	0.730455	0.49417	1.91499	2.25788	0.48772	0.215788	0.0113584	0.0144292	0	0.277564	0.687496	0.69649	0.639157	1.07007	0.00377207	0.674267
20220120_ryukyu_shikuwasa_ID058	20220120_cmb_ryukyu_shikuwasa_ID058	U			1296.9	338.54 Win013_C01	59		FALSE	0	0		1606.61	1382.95	1243.61	1417.63	1521.21	1933.17	1761.14	2337.68	1713.17	1505.22	1593.4	1394.08	1342.05	1258.55	1293.7	1436.76	1277.06	1965.14	1198.88	1554.5	1541.05	1590.44	1162.48	1848.88	1397.39	1531.7	1458.26	1354.43	1377.11	1316.25	1530.3	1340.99	1242.91	1180.79	1938.83	1208.59	1552.17
20220120_ryukyu_shikuwasa_ID059	20220120_cmb_ryukyu_shikuwasa_ID059	I	Glycine (3TMS)	Amino acid	1302	340.1 Win013_C02	60	Glycine (3TMS)	TRUE	56-40-6|5630-82-0|7364-42-3	glycine		157.489	123.52	121.346	129.084	135.389	165.934	164.588	185.662	147.416	122.914	124.679	121.107	118.608	114.473	113.091	126.643	121.222	163.191	115.873	125.752	119.668	124.79	98.9851	149.228	125.687	116.22	115.636	95.4772	104.768	97.8407	121.202	106.349	104.104	97.5145	141.738	97.953	132.445
20220120_ryukyu_shikuwasa_ID060	20220120_cmb_ryukyu_shikuwasa_ID060	I	Lumichrome (2MEOX)	Other	1332	348.96 Win014_C01	61	Lumichrome (2MEOX)	TRUE	0	0		1005.03	777.903	725.597	812.382	814.727	1126.8	1072.46	1350.75	1059.13	863.254	894.447	800.154	773.103	738.672	735.734	835.526	749.699	1185.13	698.691	865.282	853.389	913.068	676.995	1095.07	811.713	856.34	804.487	650.974	718.858	706.13	865.967	752.574	729.086	689.549	1168.29	675.503	950.873
20220120_ryukyu_shikuwasa_ID061	20220120_cmb_ryukyu_shikuwasa_ID061	U			1332	348.96 Win014_C02	62		FALSE	0	0		135.477	223.336	194.017	226.044	229.992	202.166	169.228	267.13	157.953	238.689	250.837	226.406	210.959	195.802	212.475	226.206	200.594	188.834	190.082	266.807	260.04	262.294	186.29	185.257	224.645	238.015	224.812	231.859	213.818	201.125	256.623	215.469	190.651	191.222	187.85	191.481	147.491
20220120_ryukyu_shikuwasa_ID062	20220120_cmb_ryukyu_shikuwasa_ID062	U			1333.3	349.39 Win014_C03	63		FALSE	0	0		15.3528	12.9457	10.203	12.0881	36.6436	28.0479	24.2804	37.2631	17.7791	12.934	12.5023	11.0865	11.1062	10.0969	11.1172	11.5517	10.5859	19.6542	11.0485	14.2629	18.4612	13.1496	9.51609	16.9062	11.6218	21.6469	27.2979	58.2733	45.9926	35.7653	15.9947	12.7975	9.66371	9.51239	21.7093	15.0329	17.7128
20220120_ryukyu_shikuwasa_ID063	20220120_cmb_ryukyu_shikuwasa_ID063	I	Fumaric acid (2TMS)	Organic acid	1340.4	351.52 Win014_C04	64	Fumaric acid (2TMS)	TRUE	7704-73-6|17962-03-7|110-17-8	fumaric acid		7.4296	4.93787	3.54363	3.92305	4.93571	7.38559	7.59643	10.5652	6.31099	4.62138	4.25072	5.36218	5.60257	2.98113	3.23395	4.83067	5.1866	6.85228	4.53834	4.02354	2.65288	3.84443	2.86989	4.73645	5.83303	2.70441	2.98648	4.38769	3.21277	2.84711	2.57006	3.4831	3.57458	3.00772	5.74355	1.71791	4.23426
20220120_ryukyu_shikuwasa_ID064	20220120_cmb_ryukyu_shikuwasa_ID064	I	Serine, DL- (3TMS)	Amino acid	1348.4	353.91 Win015_C01	65	Serine, DL- (3TMS)	TRUE	64625-17-8|7364-48-9|312-84-5|70125-39-2|56-45-1|302-84-1	l-serine		89.4794	65.0228	59.7037	62.3065	52.7272	73.7893	72.451	60.8966	36.8272	31.4241	30.4533	28.7957	59.6842	56.5408	54.6142	51.9245	49.7879	51.4506	45.0444	9.87604	10.7057	6.57371	12.1625	25.0367	14.1868	16.5694	16.1654	15.269	16.7773	15.3995	11.9485	14.3074	12.105	12.8461	19.7562	8.6151	12.6733
20220120_ryukyu_shikuwasa_ID065	20220120_cmb_ryukyu_shikuwasa_ID065	U			1355.5	355.97 Win015_C02	66		FALSE	0	0		2.57523	1.94299	1.29758	1.35787	1.22295	3.1748	1.85114	2.03343	1.66695	1.25055	1.80926	1.21231	2.08944	1.47162	1.11911	1.6821	1.56529	2.45369	1.89304	1.00398	1.47441	1.23028	0.987407	2.12461	1.13569	1.08996	0.836377	0.752992	1.12158	0.843544	0.948128	1.4313	1.16091	0.771916	1.17339	0.879922	0.988824
20220120_ryukyu_shikuwasa_ID067	20220120_cmb_ryukyu_shikuwasa_ID067	U			1362.6	358.13 Win015_C04	68		FALSE	0	0		7.97995	5.09268	5.41163	6.52663	4.14437	9.61934	8.65308	10.3029	9.27232	6.93684	6.98079	7.02692	6.82543	5.62859	5.53093	7.81	7.21498	11.7691	7.0777	6.31261	5.55836	7.77889	5.97233	12.1784	7.15784	5.27265	4.13748	3.25665	3.49396	3.78077	5.66092	5.8877	7.46928	6.25105	10.6728	3.9047	9.51661
20220120_ryukyu_shikuwasa_ID068	20220120_cmb_ryukyu_shikuwasa_ID068	U			1364.3	358.62 Win015_C05	69		FALSE	0	0		10.5052	7.01539	7.22147	7.7547	4.23339	7.74349	8.21074	8.03413	3.91846	3.5725	3.97488	3.71696	6.33322	6.60566	6.53118	5.28275	4.71714	5.56359	4.21776	3.32531	3.11871	3.19222	2.80011	3.40423	3.26153	2.43245	2.17442	1.97253	2.05997	2.02056	3.31051	3.23995	3.1891	3.29358	4.47968	1.83596	2.5592
20220120_ryukyu_shikuwasa_ID069	20220120_cmb_ryukyu_shikuwasa_ID069	I	Threonine, DL- (3TMS)	Amino acid	1374	361.54 Win016_C01	70	Threonine, DL- (3TMS)	TRUE	64569-35-3|7536-82-5|80-68-2|72-19-5|24830-94-2|632-20-2|144-98-9|28954-12-3|7537-02-2	l-threonine		29.678	15.6671	17.1369	17.1863	13.1516	23.5894	25.5592	24.8251	19.3436	12.5294	11.4877	12.4224	17.9564	16.8328	14.7792	16.4227	16.9824	20.1005	16.6567	8.64664	8.95227	8.17394	8.83231	14.5808	13.6207	8.30969	8.06258	5.03253	6.24389	5.67768	4.37708	8.53698	10.647	8.99722	16.5526	5.32073	12.0763
20220120_ryukyu_shikuwasa_ID072	20220120_cmb_ryukyu_shikuwasa_ID070	U			1389.5	366.06 Win017_C01	71		FALSE	0	0		1.15903	0.498133	0.468121	1.09933	0.464142	1.20358	1.2496	2.13028	1.34032	0.916321	0.90234	1.33319	1.00057	0.659406	0.696073	0.685326	0.794524	1.09265	0.921688	1.30884	0.90555	1.10389	0.437621	0.793128	1.13718	0.272103	0.334507	0.154489	0.18694	0.0527054	1.13189	0.645614	0.948036	0.698129	1.06139	0	0.849884
20220120_ryukyu_shikuwasa_ID073	20220120_cmb_ryukyu_shikuwasa_ID071	U			1391.5	366.66 Win017_C02	72		FALSE	0	0		13.5418	11.4695	10.7501	11.8546	12.0916	15.3683	14.3741	18.5137	14.0954	12.6626	13.087	11.6809	11.2367	10.8022	10.8977	12.06	10.9326	15.8912	10.1749	12.4631	12.3928	13.3295	9.71716	14.5927	11.7011	12.3322	11.4461	9.96676	10.3932	10.2904	12.0628	10.8968	10.5593	10.0451	15.5863	9.25897	12.5366
20220120_ryukyu_shikuwasa_ID074	20220120_cmb_ryukyu_shikuwasa_ID072	I	Glutaric acid (2TMS)	Organic acid	1395.9	368.02 Win017_C03	73	Glutaric acid (2TMS)	TRUE	55494-07-0|3343-88-2|7364-81-0|111-16-0|110-94-1	glutaric acid		0.249624	0.110556	0.15266	0.0870877	0.0621808	0.232243	0.181447	0.183059	0.15141	0.0888732	0.0761063	0.119135	0.120239	0.105312	0.0670928	0.135458	0.107575	0.251113	0.132299	0.0456072	0.0853328	0.116738	0.0962191	0.141507	0.0549928	0.0381929	0.0534838	0.0220044	0.0303951	0.0180649	0.0442521	0.0672296	0.0837482	0.0671719	0.107582	0.0200893	0.0989357
20220120_ryukyu_shikuwasa_ID075	20220120_cmb_ryukyu_shikuwasa_ID073	U			1411.6	372.43 Win017_C04	74		FALSE	0	0		6.14247	5.52904	5.01384	5.6344	5.91903	7.07166	6.57648	8.3458	6.2776	5.6758	6.33619	5.44841	5.30396	5.14537	5.08604	5.84853	5.03537	7.32431	4.83436	5.75326	6.01902	6.28867	4.67274	6.88657	5.27885	5.98041	5.56335	4.89947	5.10362	5.02946	5.753	5.027	5.05011	4.70087	7.1484	4.58274	5.78854
20220120_ryukyu_shikuwasa_ID076	20220120_cmb_ryukyu_shikuwasa_ID074	U			1417.5	373.96 Win017_C05	75		FALSE	0	0		1.94805	0.969767	0.859025	0.951009	0.483607	1.30057	1.29733	0.766162	0.842457	0.889141	0.675838	0.637704	0.943838	0.932617	1.01198	0.999419	1.18396	1.20414	0.770754	0.667773	1.02209	0.574041	0.864197	1.37744	2.4854	0.695771	0.487629	0.387019	0.31488	0.365385	0.986464	0.652851	0.980273	1.1354	1.35884	0.16936	0.833343
20220120_ryukyu_shikuwasa_ID077	20220120_cmb_ryukyu_shikuwasa_ID075	I	Alanine, beta- (3TMS)	Amino acid	1422.2	375.32 Win018_C01	76	Alanine, beta- (3TMS)	TRUE	5269-40-9|17891-86-0|16690-93-0|107-95-9|55255-77-1	beta-alanine		21.1863	20.6536	19.0951	21.3756	20.0113	24.728	22.5385	28.7869	21.6329	21.9265	22.9314	20.0045	20.4255	19.0956	19.7104	21.886	19.8739	26.0414	17.9591	21.6846	20.3043	20.8186	16.2056	23.8834	14.0046	20.9182	19.5839	13.0851	14.4537	13.9949	20.4187	18.6693	17.5532	17.1046	24.8587	14.9752	19.7288
20220120_ryukyu_shikuwasa_ID078	20220120_cmb_ryukyu_shikuwasa_ID076	U			1428	376.88 Win018_C02	77		FALSE	0	0		22.8663	20.4361	18.0635	21.6293	23.7497	28.8155	25.8617	33.7002	25.1329	22.2076	22.4051	20.7186	20.5085	18.1166	19.8901	21.336	19.106	29.5586	19.8831	22.6615	21.4887	23.7605	17.0244	26.3117	20.6659	21.3738	19.3645	17.5936	18.7058	18.4861	15.4236	19.6615	18.6244	17.8448	28.4884	16.8139	24.6046
20220120_ryukyu_shikuwasa_ID079	20220120_cmb_ryukyu_shikuwasa_ID077	U			1429.9	377.38 Win018_C03	78		FALSE	0	0		18.7099	11.5682	11.613	11.0626	10.082	14.2189	14.4152	17.1867	13.5879	11.1617	12.7102	13.3801	12.7871	12.1444	10.6362	13.1146	11.932	14.1721	10.0215	14.0078	8.02396	11.2763	9.95754	13.7606	12.116	7.61442	7.26402	0.604773	4.64248	7.12426	8.55183	9.9534	10.0337	9.56731	12.9226	6.41913	12.35
20220120_ryukyu_shikuwasa_ID080	20220120_cmb_ryukyu_shikuwasa_ID078	I	Homoserine, DL- (3TMS)	Amino acid	1438.3	379.71 Win019_C01	79	Homoserine, DL- (3TMS)	TRUE	1927-25-9|498-19-1|56273-04-2|672-15-1	l-homoserine		0.25481	0.0848173	0.116044	0.139616	0.134677	0.176362	0.161494	0.162677	0.158489	0.103322	0.0927005	0.0577642	0.186217	0.166337	0.135551	0.121862	0.109761	0.121435	0.0953809	0.0142614	0.0345924	0.0590899	0.0781291	0.129431	0.0651516	0.0320717	0.0126024	0.052767	0.0803463	0.0167419	0.0851804	0.0890365	0.0391424	0.0541252	0.139854	0.030758	0.138681
20220120_ryukyu_shikuwasa_ID081	20220120_cmb_ryukyu_shikuwasa_ID079	U			1441.2	380.5 Win019_C02	80		FALSE	0	0		0.868549	0.753827	0.522026	0.761305	0.563289	0.846116	0.870622	1.05104	0.863683	0.737638	0.626397	0.685683	0.641448	0.6872	0.585732	0.757303	0.652106	0.934736	0.636922	0.669204	0.717958	0.77755	0.5799	0.924681	0.663458	0.645153	0.559921	0.560611	0.598001	0.631949	0.611603	0.606352	0.677037	0.599785	0.949966	0.52418	0.706645
20220120_ryukyu_shikuwasa_ID082	20220120_cmb_ryukyu_shikuwasa_ID080	U			1441.6	380.6 Win019_C03	81		FALSE	0	0		0.00104316	0.031345	0	0.0388565	0	0.0164	0.0243296	0.0881672	0.0185537	0.053825	0.0443226	0	0.00209255	0	0	0.00479431	0.000478821	0.0058418	0.0210773	0.0414602	0.0347794	0.0572413	0.00876089	0.0002783	0	0.0166501	0.0406576	0.000786531	0	0	0.0380024	0.0258511	0.122153	0	0.0524626	0.00209875	0.00277074
20220120_ryukyu_shikuwasa_ID083	20220120_cmb_ryukyu_shikuwasa_ID081	A2	Piperidin-2-one, 3-amino- (2TMS)	Other	1452.1	383.49 Win019_C04	82	Piperidin-2-one, 3-amino- (2TMS)	TRUE	34294-79-6|32565-12-1	1109:34294-79-6		7.69235	3.0218	3.20994	3.08044	2.21092	4.9973	5.43455	2.82782	0.512326	0.398374	0.308718	0.281453	2.74617	2.6869	2.16268	1.44122	1.32714	1.13911	0.994708	0.017357	0.0222812	0.00774455	0.120704	0.402513	0.107865	0.137377	0.108792	0.438949	0.487414	0.567278	0.225493	0.429718	0.412831	0.503167	0.656821	0.0882182	0.111464
20220120_ryukyu_shikuwasa_ID084	20220120_cmb_ryukyu_shikuwasa_ID082	U			1455.8	384.45 Win019_C05	83		FALSE	0	0		89.912	79.4194	71.4681	82.9146	86.5129	107.476	98.1067	126.329	96.0064	86.6953	87.5228	82.6291	80.1219	72.3286	77.227	83.2051	76.0472	111.813	76.4602	87.8652	81.4028	89.8331	66.7792	99.0757	80.0516	80.2376	72.0022	62.7657	67.8137	68.7402	62.6297	74.8397	71.7042	69.2228	106.033	63.4234	91.86
20220120_ryukyu_shikuwasa_ID085	20220120_cmb_ryukyu_shikuwasa_ID083	U			1463.5	386.61 Win019_C06	84		FALSE	0	0		9.4631	8.28928	7.73362	8.70775	8.06978	10.65	9.86227	12.6314	9.59124	9.10069	9.44055	8.59271	8.27634	7.58085	7.84037	8.66573	7.87453	11.123	7.42926	9.03864	8.74101	9.59339	7.00322	10.6251	8.74318	8.47653	7.99017	5.73147	6.33397	6.56236	8.73013	8.05181	7.79362	7.27953	10.7752	6.85807	8.75182
20220120_ryukyu_shikuwasa_ID086	20220120_cmb_ryukyu_shikuwasa_ID084	A2	Malic acid, DL- (3TMS)	Organic acid	1473.7	389.4 Win020_C01	85	Malic acid, DL- (3TMS)	TRUE	636-61-3|617-48-1|38166-11-9|97-67-6|6915-15-7	l-malic acid		1122.39	928.022	815.527	875.161	972.753	1143.46	1118.74	1122.85	1025.07	984.902	923.535	865.996	951.509	927.468	939.317	942.629	935.951	976.657	846.45	495.878	504.06	325.411	566.54	978.489	583.171	846.155	879.616	502.486	521.604	501.222	351.493	326.043	242.936	288.886	434.91	439.655	578.1
20220120_ryukyu_shikuwasa_ID087	20220120_cmb_ryukyu_shikuwasa_ID085	U			1490.1	393.91 Win021_C01	86		FALSE	0	0		12.7017	17.4788	13.7209	15.1683	18.1772	19.695	17.3243	23.353	12.3752	14.2211	18.1825	14.1925	15.6086	13.2986	14.1113	15.7656	13.7349	20.4261	14.3583	24.2272	19.6205	23.5719	13.5334	23.0976	10.6306	20.5116	17.4467	11.6598	16.7511	16.4752	16.1939	20.5809	17.0748	14.9635	22.3011	14.927	21.2901
20220120_ryukyu_shikuwasa_ID088	20220120_cmb_ryukyu_shikuwasa_ID086	U			1490.8	394.08 Win021_C02	87		FALSE	0	0		48.4677	46.8452	38.5427	40.3934	32.8284	45.4644	42.4781	40.8964	58.7184	60.9937	68.7315	54.3053	43.6042	36.8802	35.8719	24.9259	20.5386	22.3108	21.3333	23.2355	18.4439	16.527	22.793	11.7227	7.06443	9.1873	15.9518	4.90957	6.87897	4.54372	3.46991	12.0129	7.60486	8.4859	12.5609	12.5489	13.1043
20220120_ryukyu_shikuwasa_ID089	20220120_cmb_ryukyu_shikuwasa_ID087	U			1498.1	396.07 Win021_C03	88		FALSE	0	0		12.2794	11.4746	8.73275	8.84234	6.77748	9.19039	9.9854	8.47283	2.11934	1.695	1.84396	1.59594	6.99069	7.92911	6.71297	5.75014	4.12282	3.77017	2.99947	1.16863	0.901922	0.857919	1.19166	1.01177	1.68135	0.509117	0.711759	0.799411	0.947247	0.990106	1.53245	1.55399	1.55685	1.45108	2.57809	0.411912	0.511252
20220120_ryukyu_shikuwasa_ID090	20220120_cmb_ryukyu_shikuwasa_ID088	U			1505.9	398.1 Win022_C01	89		FALSE	0	0		65.7088	53.0247	60.2928	53.9594	48.2237	83.5181	66.2703	57.9041	72.7729	50.7555	50.1814	57.159	55.6484	59.9998	54.2761	52.5388	62.0124	67.0516	32.4085	62.5019	63.4659	20.6721	42.1869	64.0195	69.6055	65.7705	61.0937	37.4157	60.1541	42.8567	59.3377	44.144	54.331	61.592	66.0242	49.0009	63.2874
20220120_ryukyu_shikuwasa_ID091	20220120_cmb_ryukyu_shikuwasa_ID089	I	Aspartic acid, L- (3TMS)	Amino acid	0	398.3 Win022_C02	90 X_151	Aspartic acid, L- (3TMS)	TRUE	55268-53-6|1783-96-6|617-45-8|56-84-8|15985-05-4	l-aspartic acid	COR_OK:PC1	193.378	136.212	122.957	129.418	105.787	135.544	137.94	114.728	59.6474	54.6031	52.6884	48.072	137.578	136.351	131.521	131.974	124.619	131.756	117.976	52.9856	48.1874	36.2213	69.842	49.1708	20.6654	33.8485	34.532	89.6095	88.9548	88.239	51.4977	90.9088	70.0984	78.0256	124.888	50.3487	71.0583
20220120_ryukyu_shikuwasa_ID092	20220120_cmb_ryukyu_shikuwasa_ID090	I	Methionine, DL- (2TMS)	Amino acid	1514.5	400.29 Win022_C03	91	Methionine, DL- (2TMS)	TRUE	348-67-4|7005-18-7|27844-10-6|59-51-8|63-68-3	1311:methionine2_2tms		2.67402	2.00548	1.81563	1.81325	1.42256	2.06454	2.03491	1.5571	0.482021	0.4541	0.432877	0.426447	1.77249	1.71406	1.64531	1.21083	1.2477	1.17663	1.0725	0.1424	0.194308	0.0936513	0.216471	0.426416	0.368406	0.304073	0.326701	0.248289	0.239969	0.238518	0.0839447	0.16397	0.151995	0.195254	0.28059	0.0198719	0.243042
20220120_ryukyu_shikuwasa_ID093	20220120_cmb_ryukyu_shikuwasa_ID091	U			1518.4	401.25 Win022_C04	92		FALSE	0	0		25.6181	18.2469	18.9069	19.4022	18.9287	26.3173	27.0482	27.7745	26.301	20.5052	21.2024	20.6282	18.6956	18.8056	18.2031	19.6023	18.944	26.4688	17.8734	20.5403	17.9706	21.1149	16.4227	24.7395	18.0938	17.5803	17.4095	15.3143	16.6545	15.917	20.4566	17.8402	17.5728	16.5453	25.5559	15.4503	24.2576
20220120_ryukyu_shikuwasa_ID095	20220120_cmb_ryukyu_shikuwasa_ID093	A2	Butyric acid, 4-amino- (3TMS)	Amino acid	1525.1	403.01 Win022_C06	94	Butyric acid, 4-amino- (3TMS)	TRUE	56-12-2|39538-11-9|39508-23-1	4-aminobutyric acid		303.161	226.771	197.291	214.839	219.522	269.39	264.819	251.656	126.529	107.008	96.5446	97.2147	204.731	199.826	199.628	223.151	221.06	246.482	198.609	66.4232	82.8942	41.9222	67.1121	142.976	112.479	111.649	117.59	122.067	126.758	118.189	57.2943	95.7986	73.5973	84.4978	133.529	73.2013	96.7243
20220120_ryukyu_shikuwasa_ID096	20220120_cmb_ryukyu_shikuwasa_ID094	U			1533	405 Win023_C01	95		FALSE	0	0		0.145937	0.0545703	0.0833841	0.0908081	0.0364636	0.114007	0.10737	0.089353	0.0338179	0.00653811	0.00115072	0.0429458	0.143772	0.0611158	0.0537288	0.0665732	0.080356	0.112375	0.0584456	0.0480604	0.0110172	0.0241539	0.0134457	0.0573036	0.0192608	0.00920877	8.26868e-05	0.00098085	0.000240259	0.00272514	3.55096e-05	0.0283238	0.0344326	0.0333969	0.066731	1.89076e-05	0.0115185
20220120_ryukyu_shikuwasa_ID097	20220120_cmb_ryukyu_shikuwasa_ID095	U			1536.5	405.87 Win023_C02	96		FALSE	0	0		0.0343737	0.00196493	0.00837745	0.00692032	0.0164619	0.0183663	0	0.0112999	0.00272863	0.845281	0.92764	0.00260976	0.00615222	0.00739163	0.0102977	0.0138016	0.00724371	0.0104834	0.00983348	0.00261864	0.000972326	0.00193003	0.000475442	0.00272212	0.00148104	0.00010238	0.0045721	0.00384012	0.00570729	0.000395249	0.0018465	0.00480561	0.00148022	0.00752925	0.0040416	0.00372007	0.00152437
20220120_ryukyu_shikuwasa_ID098	20220120_cmb_ryukyu_shikuwasa_ID096	I	Threonic acid (4TMS)	Organic acid	1540.5	406.9 Win023_C03	97	Threonic acid (4TMS)	TRUE	3909-12-4|7306-96-9|38191-88-7|70753-61-6	l-threonic acid		8.0837	6.44816	5.80728	5.96761	5.9906	6.43783	6.7474	5.80842	14.3077	14.0207	13.2902	11.8531	5.46882	5.29323	5.06564	4.68314	4.53942	4.22912	3.97734	1.78252	1.61908	1.45054	2.02027	2.08532	1.28805	1.9124	1.82171	0.726801	0.691017	0.482337	0.0493939	1.0933	0.64156	1.06397	1.26768	1.6043	1.80693
20220120_ryukyu_shikuwasa_ID099	20220120_cmb_ryukyu_shikuwasa_ID097	U			1544.8	407.96 Win023_C04	98		FALSE	0	0		0.000118253	0.011609	0.000126322	0.0503481	0.0125924	0.000474797	0.000448216	0.00110907	0.000632243	0.000295587	0.00480128	0.000483289	0.0307017	0.00022726	4.2003e-05	0.000225695	3.68324e-05	3.71751e-05	3.88675e-05	9.73473e-06	4.48766e-05	0.00688948	0.000365279	0.000587038	7.18954e-06	0.000113156	0.00398356	0.0165634	0.014683	0.0173202	0.000120733	0.000251456	0.000968872	8.53518e-05	0.000630802	0.00387133	0.0002919
20220120_ryukyu_shikuwasa_ID100	20220120_cmb_ryukyu_shikuwasa_ID098	I	Cysteine, DL- (3TMS)	Amino acid	1550.7	409.49 Win023_C05	99	Cysteine, DL- (3TMS)	TRUE	4371-52-2|3374-22-9|52-90-4|921-01-7|7364-50-3	l-cysteine		0.832803	1.34677	1.35387	1.4828	0.86653	1.49201	1.50915	1.39333	0.617873	0.635224	0.55064	0.56733	1.27086	1.19423	1.20148	0.89525	0.768969	0.921476	0.830937	0.450621	0.428714	0.526988	0.382093	0.51849	0.527338	0.365522	0.316418	0.307654	0.310002	0.390231	0.423978	0.561837	0.494168	0.567949	0.745619	0.243232	0.454841
20220120_ryukyu_shikuwasa_ID101	20220120_cmb_ryukyu_shikuwasa_ID099	I	Glutaric acid, 2-oxo- (1MEOX) (2TMS)	Organic acid	1560.1	411.88 Win024_C01	100	Glutaric acid, 2-oxo- (1MEOX) (2TMS)	TRUE	60022-87-9|328-50-7|305-72-6	2-oxoglutaric acid		14.6963	11.3596	10.605	11.3383	12.4844	14.9753	14.8894	13.2962	3.98574	3.99436	3.40425	3.36494	6.59106	6.37169	6.16488	9.71355	9.66715	8.27438	8.03381	2.74476	3.09815	1.60928	2.73648	4.34124	3.00583	3.91415	3.76981	3.93631	4.32695	4.12093	5.28362	2.62263	2.26117	2.45607	3.19395	3.3314	4.32752
20220120_ryukyu_shikuwasa_ID102	20220120_cmb_ryukyu_shikuwasa_ID100	U			1565.6	413.27 Win024_C02	101		FALSE	0	0		0.243496	0.0744219	0.109251	0.156024	0.0499485	0.211569	0.20494	0.17978	0.16541	0.0733268	0.100017	0.0986877	0.14498	0.131913	0.151687	0.199446	0.131479	0.32969	0.230196	0.017065	0.036178	0.0421105	0.11573	0.230571	0.022834	0.0398687	0.0281524	0.0672484	0.0283642	0.0473924	0.0245229	0.0311876	0.0702971	0.0264042	0.0698906	0.0464276	0
20220120_ryukyu_shikuwasa_ID103	20220120_cmb_ryukyu_shikuwasa_ID101	U			1566.4	413.5 Win024_C03	102		FALSE	0	0		12.3895	3.53147	5.23078	4.9509	1.26122	11.1223	9.77289	5.93571	10.3943	4.67794	4.72091	5.18008	7.10467	5.40732	4.35692	7.79444	6.62581	14.9629	6.82271	2.07657	1.35945	2.59053	4.75267	16.2477	3.95097	1.62978	0.927489	0.22356	1.24901	1.38642	1.75381	2.58844	5.93059	3.16801	9.09209	1.70561	8.29651
20220120_ryukyu_shikuwasa_ID104	20220120_cmb_ryukyu_shikuwasa_ID102	U			1602.4	422.63 Win025_C01	103		FALSE	0	0		10.8016	5.27405	5.97753	5.2563	5.1801	7.58971	8.221	6.94879	3.86967	2.49498	2.3255	2.28229	5.37314	5.48147	4.34424	4.31569	4.38092	5.19316	4.55045	2.24574	3.00589	1.16745	1.91498	3.32963	2.12193	2.74616	2.56098	2.99866	3.28637	2.98702	1.67488	2.49173	1.96348	2.23872	3.7074	1.6492	2.44033
20220120_ryukyu_shikuwasa_ID105	20220120_cmb_ryukyu_shikuwasa_ID103	U			1604.9	423.2 Win025_C02	104		FALSE	0	0		26.6238	21.9575	22.5185	23.2793	23.5112	27.3039	27.663	27.9848	25.5602	21.8638	22.3848	22.1062	21.9826	21.7907	21.3402	22.9356	22.0013	26.8912	21.2604	22.7436	20.3976	19.955	18.3018	24.2242	19.5205	19.3539	19.5597	18.349	19.0546	18.2975	18.5172	19.5221	18.111	17.7276	24.1083	16.757	21.9437
20220120_ryukyu_shikuwasa_ID106	20220120_cmb_ryukyu_shikuwasa_ID104	A2	Glutamic acid, DL- (3TMS)	Amino acid	0	423.3 Win025_C03	105 X_208	Glutamic acid, DL- (3TMS)	TRUE	56-86-0|617-65-2|138-16-9|15985-07-6|6893-26-1	l-glutamic acid	COR_OK:HDA	21.0263	15.1535	14.573	15.6064	11.6534	14.5672	15.0692	12.4674	9.32296	8.71691	7.82754	8.22608	13.5821	13.6493	13.0962	15.1732	14.9891	13.7541	13.4717	9.00096	15.8459	4.80967	8.52155	8.21978	11.2059	6.39127	6.46062	7.84098	7.51919	7.32876	4.01406	9.46128	8.24187	8.76452	11.9076	4.99574	5.96457
20220120_ryukyu_shikuwasa_ID107	20220120_cmb_ryukyu_shikuwasa_ID105	I	Phenylalanine, DL- (2TMS)	Amino acid	1625.9	428.18 Win026_C01	106	Phenylalanine, DL- (2TMS)	TRUE	673-06-3|150-30-1|7364-51-4|3617-44-5|2899-42-5|63-91-2|2899-52-7	l-phenylalanine		8.52846	7.4361	6.95588	7.59373	6.10887	8.20573	8.4544	7.8996	3.45353	3.4497	2.90651	3.16708	7.46975	7.24196	7.17639	5.46332	5.41594	5.1931	4.88616	2.68327	2.89999	1.31574	2.77676	3.28174	5.10061	2.4599	2.41626	1.83507	1.84007	1.74142	1.36054	2.51991	2.02191	2.35568	3.01984	2.41281	3.37163
20220120_ryukyu_shikuwasa_ID108	20220120_cmb_ryukyu_shikuwasa_ID106	A2	Xylose, D- (1MEOX) (4TMS)	Sugar/sugar alcohol	1634.7	430.3 Win026_C02	107	Xylose, D- (1MEOX) (4TMS)	TRUE	25990-60-7|56196-07-7|58-86-6|609-06-3	d-xylose		55.3482	41.7991	39.8213	40.1532	33.7143	42.0999	41.7235	37.4125	42.4246	35.0362	36.6768	34.7422	40.4271	39.1957	38.4731	39.8336	40.4547	39.8453	33.5288	22.4853	21.5996	13.2937	27.4476	30.4869	14.3011	24.2287	24.4555	21.4435	22.5899	21.1655	16.1109	25.1099	18.7927	22.3064	31.2829	40.5043	49.3133
20220120_ryukyu_shikuwasa_ID109	20220120_cmb_ryukyu_shikuwasa_ID107	U			1635.1	430.37 Win026_C03	108		FALSE	0	0		1.91638	1.48722	1.80096	1.72829	1.20756	1.68694	1.37057	1.5501	1.83327	1.70731	1.91189	1.69016	1.69743	1.59718	1.55407	1.70234	1.60991	1.66856	1.29312	0.812684	0.769162	0.54308	1.25691	1.48764	0.692094	1.0013	1.00046	0.605411	0.582855	0.619043	0.61345	0.745149	0.783715	0.697336	1.08085	1.77765	2.1963
20220120_ryukyu_shikuwasa_ID110	20220120_cmb_ryukyu_shikuwasa_ID108	U			1643.9	432.49 Win027_C01	109		FALSE	0	0		1.92703	2.04606	2.06603	2.15488	1.57304	2.32278	1.99984	2.93427	2.19242	2.41115	2.25929	2.14165	2.46577	2.12113	1.98444	2.458	2.09448	2.49415	1.79456	2.53776	2.00497	2.42198	2.07124	2.79497	2.82134	2.33871	2.10813	1.42329	1.53565	1.44463	1.95457	1.99936	2.14225	2.20074	2.37433	1.75701	2.08013
20220120_ryukyu_shikuwasa_ID111	20220120_cmb_ryukyu_shikuwasa_ID109	A2	Ribose, D- (1MEOX) (4TMS)	Sugar/sugar alcohol	1657.8	435.75 Win027_C02	110	Ribose, D- (1MEOX) (4TMS)	TRUE	56196-08-8|50-69-1|6915-40-8	d-ribose		27.8082	22.9166	18.218	18.8249	16.0317	15.7261	16.3291	12.9725	2.93371	2.8681	2.51223	2.43789	14.8502	14.5186	14.781	8.03861	7.38953	6.05769	6.44434	1.38639	1.07109	0.700902	1.88213	1.68687	2.40225	1.10888	1.40835	2.02639	2.46309	2.08777	0.720312	3.22609	2.32788	2.90872	4.06854	0.449628	0.691285
20220120_ryukyu_shikuwasa_ID112	20220120_cmb_ryukyu_shikuwasa_ID110	I	Suberic acid (2TMS)	Organic acid	1688	442.95 Win028_C01	111	Suberic acid (2TMS)	TRUE	505-48-6|43199-48-0	suberic acid		0.0131852	0.0224884	0.0439716	0.00223644	0.119265	0.0672591	0.0840279	0.104733	0.0984779	0.0470336	0.0846772	0.186639	0.095201	0.00535197	0.00460633	0.0135349	0.0281215	0.0811958	0.0601947	0.211682	0.0519073	0.039643	0.118171	0.158139	0.00579477	0.0715202	0.0795982	0.0608451	0.00192661	0.0203158	0.086821	0.0902589	0.171205	0.0991239	0.116168	0.0203919	0.0276147
20220120_ryukyu_shikuwasa_ID113	20220120_cmb_ryukyu_shikuwasa_ID111	U			1693.9	444.41 Win028_C02	112		FALSE	0	0		1.65225	1.64108	1.28567	1.61139	1.41208	2.06378	1.91409	2.11368	1.89296	1.68412	1.48662	1.49178	1.91467	1.44279	1.69789	1.95476	1.8303	1.85326	1.71378	1.35725	1.33528	1.48923	1.13359	1.41569	1.63565	0.991141	0.996347	0.941427	0.762193	0.852768	1.8083	0.977837	1.21633	1.27773	1.71833	0.980809	1.66029
20220120_ryukyu_shikuwasa_ID114	20220120_cmb_ryukyu_shikuwasa_ID112	U			1707.3	447.47 Win028_C03	113		FALSE	0	0		0.510199	0.479314	0.403002	0.423173	0.385941	0.310148	0.370347	0.351483	0.0700126	0.144627	0.0877484	0.0987174	0.46038	0.509204	0.550603	0.341258	0.24919	0.167092	0.227558	0.111648	0.13196	0.13239	0.313995	0.230506	0.025717	0.353112	0.327143	0.595297	0.380748	0.498879	0.382048	0.530545	0.300959	0.584288	0.683237	0.502186	0.658884
20220120_ryukyu_shikuwasa_ID115	20220120_cmb_ryukyu_shikuwasa_ID113	A2	Aconitic acid, cis- (3TMS)	Organic acid	1730.4	452.65 Win029_C01	114	Aconitic acid, cis- (3TMS)	TRUE	585-84-2|4023-65-8|55530-71-7	trans-aconitic acid		13.9949	11.2689	8.29226	8.50596	6.97647	9.87805	11.2897	9.46644	8.97956	7.3255	7.12231	7.58297	8.82532	7.95376	6.9144	14.1793	12.5664	12.4123	9.46253	6.03894	5.04859	3.31585	6.04015	5.64241	5.50935	3.51462	3.72295	4.29324	5.37119	5.58602	3.16971	4.10716	4.65128	4.20979	6.91726	4.22761	6.64137
20220120_ryukyu_shikuwasa_ID116	20220120_cmb_ryukyu_shikuwasa_ID114	U			1735.3	453.77 Win029_C02	115		FALSE	0	0		105.903	53.4811	60.6685	56.581	35.9617	53.9161	63.3917	45.747	131.059	92.9342	72.9113	84.6207	45.1958	55.8193	49.0227	38.6403	41.7358	36.6359	35.668	26.9779	31.3879	18.2317	32.071	15.995	33.737	11.7007	12.6752	9.54319	9.83276	9.24429	8.78348	11.7458	10.6758	13.0781	16.5908	11.9598	15.3688
20220120_ryukyu_shikuwasa_ID117	20220120_cmb_ryukyu_shikuwasa_ID115	U			1737.1	454.17 Win029_C03	116		FALSE	0	0		31.8415	40.3685	39.3517	43.4462	34.5635	47.4425	49.5232	45.3704	44.1311	39.4501	36.3754	39.8187	40.9271	42.2179	43.6016	44.5661	42.6669	49.5997	41.774	34.4981	36.4891	30.7798	32.6967	46.9948	48.6224	39.0626	41.5268	29.9577	32.0313	28.6748	25.3468	39.1306	34.6533	38.1901	46.9666	32.9864	36.8187
20220120_ryukyu_shikuwasa_ID120	20220120_cmb_ryukyu_shikuwasa_ID117	U			1761.9	459.75 Win030_C01	118		FALSE	0	0		12.3214	5.16009	5.41616	5.29732	4.10725	4.44171	4.71098	4.19416	4.61764	3.66873	3.55355	3.76788	3.77285	3.68781	3.92306	4.88563	4.2216	4.34219	3.79118	2.44998	3.17085	1.85772	2.36047	2.87873	4.16745	2.56843	2.41011	1.77855	2.11965	1.77434	4.66916	2.64969	2.46918	2.67399	3.03419	1.02043	1.23531
20220120_ryukyu_shikuwasa_ID121	20220120_cmb_ryukyu_shikuwasa_ID118	U			1765.5	460.58 Win030_C02	119		FALSE	0	0		15.9587	11.1981	10.4706	10.8644	10.1543	17.0298	15.9445	13.7525	10.9246	9.39544	9.42151	8.34279	14.6004	13.0713	12.5226	10.6172	9.53189	11.5113	9.29298	9.36277	9.1275	8.36147	11.91	20.6139	5.63817	11.6547	10.9285	13.5344	13.4679	15.2851	13.7901	16.8871	14.8984	16.2283	24.9274	14.1704	27.3269
20220120_ryukyu_shikuwasa_ID122	20220120_cmb_ryukyu_shikuwasa_ID119	U			1773	462.31 Win030_C03	120		FALSE	0	0		2.90017	1.48245	1.54715	1.30027	1.36664	1.9942	2.14829	1.63599	1.68878	0.975452	0.826225	0.844113	1.70718	1.97067	1.41972	2.23142	2.0794	1.5779	1.66903	0.753536	1.19131	0.525921	1.69351	1.17576	1.3114	1.06161	0.947752	1.47055	1.84458	1.45276	1.26172	1.09228	1.13667	1.51659	1.85477	1.8022	2.27836
20220120_ryukyu_shikuwasa_ID123	20220120_cmb_ryukyu_shikuwasa_ID120	I	Citric acid (4TMS)	Organic acid	1805.2	469.51 Win031_C01	121	Citric acid (4TMS)	TRUE	5949-29-1|14330-97-3|77-92-9	citric acid		3014.41	5447.15	4644.41	5123.83	4823.72	3393.6	3309.9	4480.82	3000.71	5025.21	4906.5	4699.84	5019.49	4735.98	5026.97	6952.79	6593.36	3773.74	5896.33	5134.74	4996.76	3461.78	5039.77	3036.62	2872.61	3980.14	3891.27	4231.88	4277.14	3775.6	4666.45	3730.74	2890.79	3370.93	3578.14	4052.13	2983.77
20220120_ryukyu_shikuwasa_ID124	20220120_cmb_ryukyu_shikuwasa_ID121	A2	Quinic acid, D(-)- (5TMS)	Other	1843.4	475.29 Win032_C01	122	Quinic acid, D(-)- (5TMS)	TRUE	77-95-2|36413-60-2	d-quinic acid		121.114	119.089	113.98	111.789	96.8221	107.341	111.754	97.6234	109.443	114.342	104.834	106.598	113.591	116.398	121.671	139.955	147.702	114.456	128.719	93.3352	105.819	61.2361	114.099	78.779	76.5657	82.3551	81.6677	107.01	104.156	105.805	65.6701	99.798	78.8753	97.5323	114.284	108.331	113.128
20220120_ryukyu_shikuwasa_ID126	20220120_cmb_ryukyu_shikuwasa_ID122	A2	Fructose, D- (1MEOX) (5TMS)	Sugar/sugar alcohol	1856.5	479.8 Win033_C01	123	Fructose, D- (1MEOX) (5TMS)	TRUE	57-48-7|53188-23-1|56196-14-6|19126-98-8|7776-48-9|30237-26-4	d-fructose		3535.85	4043.56	3511.29	3952.29	4739.44	3543.64	3667.46	3228.29	2241.53	3732.48	3809.66	3453.4	4485.56	4249.6	4477.11	3862.31	3658.3	2473.19	3404.59	4533.25	3977.47	3454.97	4028.66	3587.33	3567.8	4505.02	4707.14	6170.14	6006.1	5621.37	4187.41	5052.39	3806.34	4594.35	5012.37	5051.54	3815.52
20220120_ryukyu_shikuwasa_ID128	20220120_cmb_ryukyu_shikuwasa_ID123	A2	Glucose, D- (1MEOX) (5TMS)	Sugar/sugar alcohol	0	486.41 Win033_C03	124 X_206 X_207 X_125	Glucose, D- (1MEOX) (5TMS)	TRUE	50-99-7|53991-51-8|34152-44-8|19126-99-9|492-61-5|492-62-6	d-glucose	COR_OK:HDA COR_OK:PC1	3576.03	5555.21	4746.22	5133.22	6200.53	4252.85	3938.92	5746.36	3920.35	4819.28	4668.97	4375.58	6356.71	6107.6	6409.85	4712.14	4687.42	3721.26	4293.14	5522.96	5824.64	3538.44	6287.72	3592.46	3991.88	6774.21	6685.56	7878.25	6524.1	5583.8	6413.71	8207.65	5996.91	7316.45	4483.53	7949.57	3775.75
20220120_ryukyu_shikuwasa_ID131	20220120_cmb_ryukyu_shikuwasa_ID125	U			1912.6	492.39 Win033_C06	126		FALSE	0	0		20.1762	25.3567	21.0638	23.0805	20.4639	19.2517	19.2468	17.9143	8.91641	12.7469	12.6354	12.6999	25.2225	23.7828	24.0594	18.2792	18.6722	12.2725	16.1957	10.8282	14.2119	7.74254	10.3285	8.86522	16.1847	12.0341	10.8278	12.6254	12.3414	12.9073	11.9175	15.8245	13.8809	15.9697	12.7001	10.8035	8.35062
20220120_ryukyu_shikuwasa_ID132	20220120_cmb_ryukyu_shikuwasa_ID126	I	Tyrosine, DL- (3TMS)	Amino acid	1930.7	496.14 Win033_C07	127	Tyrosine, DL- (3TMS)	TRUE	556-03-6|556-02-5|55520-40-6|51220-73-6|7536-83-6|60-18-4|7415-19-2	l-tyrosine		4.6501	4.87271	4.42083	4.54854	3.86677	4.49216	4.89132	3.99477	2.22349	2.16458	2.06481	2.10946	4.81271	4.59557	4.48705	3.43174	3.64039	2.95621	3.20527	0.79743	0.970531	0.516808	0.794713	1.29816	1.90263	0.835869	1.01939	0.480251	0.525574	0.58	0.658369	0.922761	0.740568	0	0.946421	0.602018	0.785467
20220120_ryukyu_shikuwasa_ID133	20220120_cmb_ryukyu_shikuwasa_ID127	M1	M000000_A196004-101_MST_1956.6_EITTMS_	Other	1941.5	498.3 Win034_C01	128		TRUE	0	0		58.5303	54.781	54.3096	51.3379	41.2816	47.5632	52.5357	44.9768	34.7057	46.507	38.1649	41.9887	69.6416	65.2508	60.1806	43.6803	48.4986	29.7235	43.2821	49.7667	33.0253	30.0911	62.8129	51.5679	40.3516	51.0744	51.8188	46.3631	56.5899	59.3579	12.1184	78.7554	67.0838	78.345	88.0829	80.3895	83.9203
20220120_ryukyu_shikuwasa_ID135	20220120_cmb_ryukyu_shikuwasa_ID129	U			1950.8	500.22 Win034_C03	130		FALSE	0	0		57.2424	69.3101	63.718	66.5891	53.5713	62.3533	59.6298	86.0495	55.3657	71.4763	72.3093	63.9382	69.6168	69.1186	66.5563	69.2469	67.7872	60.5556	61.7055	64.0899	63.5202	60.4904	65.6001	60.0674	59.7037	62.0185	57.5121	47.5714	50.7205	54.4824	59.8703	80.2343	65.0251	68.2533	66.7008	59.6319	55.4228
20220120_ryukyu_shikuwasa_ID136	20220120_cmb_ryukyu_shikuwasa_ID130	U			1979.3	506.03 Win035_C01	131		FALSE	0	0		0.00011403	0.000671834	0.00939377	0.00158239	0.000370214	0.000541827	0.00605343	0.00735889	0	0.000168907	0.000920576	0.000988884	0	0.00427248	0	0	0.0092081	0.00294746	0.00459747	0.000496471	7.47943e-06	0.0321102	0.000759548	0.00159587	0.0841607	0	0.00463533	0.00439995	0.00352229	0.00133136	0.00274134	0	0.000958107	0.00520036	0.000658714	0	0.00213134
20220120_ryukyu_shikuwasa_ID137	20220120_cmb_ryukyu_shikuwasa_ID131	I	Gluconic acid (6TMS)	Organic acid	1989.1	507.96 Win035_C02	132	Gluconic acid (6TMS)	TRUE	527-07-1|34290-52-3|526-95-4	d-gluconic acid		0.172755	0.216663	0.227047	0.473521	0.257705	0.360795	0.0861884	0.305579	0.698097	2.04291	2.71009	1.63096	0.852967	0.859605	0.781781	0.627282	0.518183	0.152747	0.32436	0.780365	0.762835	0.560409	1.4169	0.247621	64.323	0.422914	0.0998273	0.228635	0.000956504	0.657482	0.46252	0.16073	0.285968	0.110494	0.191875	0.293196	1.00688
20220120_ryukyu_shikuwasa_ID138	20220120_cmb_ryukyu_shikuwasa_ID132	M1	M000000_A203003-101_MST_2023.2_EITTMS_	Other	2004	510.98 Win035_C03	133		TRUE	0	0		82.6374	75.9742	71.4059	69.1482	55.987	80.5485	74.7896	66.6783	61.0715	61.5683	64.5808	57.1633	100.679	90.91	85.662	66.995	64.1695	55.4807	60.7368	59.5469	50.1908	44.5025	90.1985	95.9076	27.3024	63.8376	62.7512	75.6212	81.6547	91.3437	66.0784	111.659	95.1536	106.783	121.254	112.373	149.218
20220120_ryukyu_shikuwasa_ID140	20220120_cmb_ryukyu_shikuwasa_ID134	U			2022.4	514.56 Win036_C02	135		FALSE	0	0		0.368127	0.561112	0.477842	0.449652	0.443086	0.391758	0.344799	0.313928	0.752636	0.646407	0.777768	0.719826	0.721645	0.689404	0.675093	0.745286	0.692406	0.519958	0.754296	0.66754	0.469963	0.41209	0.838796	0.492325	0.245954	0.467691	0.661174	0.806139	0.849221	0.888694	0.231068	0.702373	0.580559	0.651789	0.724021	0.830139	0.563363
20220120_ryukyu_shikuwasa_ID141	20220120_cmb_ryukyu_shikuwasa_ID135	U			2024.5	514.96 Win036_C03	136		FALSE	0	0		5.8817	4.36527	3.75757	4.10559	3.58353	3.7508	3.83004	2.54965	5.19149	6.12087	4.93316	5.5241	4.10991	4.95439	4.12226	4.80188	5.97927	4.1534	4.44855	5.31624	7.48586	5.14118	7.23417	4.84552	7.22799	4.91505	5.98894	4.88912	5.4321	6.09944	4.4899	4.59877	3.97342	5.10604	5.47769	9.69226	9.1036
20220120_ryukyu_shikuwasa_ID142	20220120_cmb_ryukyu_shikuwasa_ID136	I	Saccharic acid (6TMS)	Organic acid	2030.1	516.09 Win036_C04	137	Saccharic acid (6TMS)	TRUE	38165-96-7|87-73-0|576-42-1|5793-88-4|25525-21-7	d-saccharic acid		5.4807	7.77519	5.24767	5.43613	5.79077	6.49474	6.40052	5.7264	6.77538	6.99811	6.87061	6.40088	6.3663	6.47122	6.32206	5.77176	6.71294	5.97417	5.31388	4.62734	5.42889	2.71782	5.49904	6.52277	19.0129	5.46002	5.02643	4.74463	4.71078	4.09614	2.82982	3.75507	3.73248	5.00177	3.47154	3.92918	4.06731
20220120_ryukyu_shikuwasa_ID143	20220120_cmb_ryukyu_shikuwasa_ID137	U			2039.9	518.02 Win037_C01	138		FALSE	0	0		68.3198	65.9311	64.8334	66.2361	78.7081	72.8047	71.3248	73.1817	71.0749	69.0117	65.487	70.914	71.5782	69.1878	67.2429	71.4672	70.4488	70.4243	63.7663	73.6899	74.7501	69.0616	69.0071	68.021	63.9663	68.7908	70.8681	96.8346	85.3855	80.757	76.9318	73.2753	67.1778	71.2877	70.1059	68.9978	72.1362
20220120_ryukyu_shikuwasa_ID144	20220120_cmb_ryukyu_shikuwasa_ID138	I	Inositol, myo- (6TMS)	Sugar/sugar alcohol	0	526.65 Win038_C01	139 X_129 X_134	Inositol, myo- (6TMS)	TRUE	2582-79-8|6917-35-7|87-89-8	myo-inositol	COR_OK:PC1	1203.64	1247.74	1092.27	1152.2	930.493	995.718	986.624	895.681	1335.34	1497.87	1458.18	1381.78	1267.93	1254.13	1231.55	1344.11	1378.67	1121.31	1216.8	1037.18	1114.16	655.308	1199.81	1267.08	974.558	1380.29	1365.65	1034.53	1053.19	1054.16	778.295	1308.75	941.231	1164.38	1241.95	1369.83	1268.63
20220120_ryukyu_shikuwasa_ID145	20220120_cmb_ryukyu_shikuwasa_ID139	I	[D(+)Galactose_5TMS]	Sugar/sugar alcohol	2126	534.58 Win039_C01	140	[D(+)Galactose_5TMS]	TRUE	0	0		0.248442	0.0869556	0.11837	0.145495	0.206909	0.337195	0.755546	0.39256	10.3159	12.534	10.8799	10.3441	0.348274	0.41938	0.405224	0.10395	0.0539595	0.128637	0.0408609	0.0675395	0.114712	0.0756051	0.125592	0.0948088	0.223767	0.0751142	0.0818405	0.11989	0.00539903	0.0261987	0.00958049	0.459662	0.430362	1.06352	0.575956	247.635	258.073
20220120_ryukyu_shikuwasa_ID146	20220120_cmb_ryukyu_shikuwasa_ID140	A2	Caffeic acid, trans- (3TMS)	Other	2130.3	535.38 Win039_C02	141	Caffeic acid, trans- (3TMS)	TRUE	10586-03-5|501-16-6|331-39-5	trans-caffeic acid		0.840383	0.394836	0.439601	0.473128	0.300239	0.335508	0.437751	0.373622	0.792805	0.568034	0.51561	0.609703	0.546993	0.366439	0.368506	0.701118	0.673996	0.639088	1.06316	0.32405	0.278661	0.326851	0.223353	0.224057	0.348858	0.128319	0.163987	0.0533129	0.108706	0.110141	0.0134439	0.315766	0.509035	0.288123	0.740623	0.386013	0.425586
20220120_ryukyu_shikuwasa_ID147	20220120_cmb_ryukyu_shikuwasa_ID141	U			2166.1	542.09 Win040_C01	142		FALSE	0	0		11.4948	13.5738	13.0512	11.3932	6.89906	7.52356	7.71985	7.60943	25.569	25.3075	27.1304	29.0468	15.5776	13.9542	14.4476	19.2878	19.7208	18.008	16.4765	15.192	16.0444	11.6734	19.1222	20.6723	24.9189	18.9122	18.7764	6.46738	7.54178	7.53518	6.78503	11.3592	7.45796	9.08207	10.1637	21.9567	24.4821
20220120_ryukyu_shikuwasa_ID148	20220120_cmb_ryukyu_shikuwasa_ID142	U			2180	544.68 Win041_C01	143		FALSE	0	0		2.5568	1.63574	1.96508	1.82585	1.15776	1.13827	1.09758	0.947155	2.04399	1.52032	1.26091	1.79033	1.61635	1.71254	1.90876	1.71832	2.00241	1.35947	1.57837	1.02723	1.32637	0.550694	1.30362	0.815774	1.83995	0.865969	1.13747	1.12026	1.38936	1.02657	0.953923	1.22929	0.990521	1.19133	1.09753	1.43612	0.985776
20220120_ryukyu_shikuwasa_ID149	20220120_cmb_ryukyu_shikuwasa_ID143	U			2185.9	545.8 Win041_C02	144		FALSE	0	0		4.36852	3.99798	4.15825	3.81257	3.13443	3.87908	3.89817	3.10181	3.26607	3.34418	3.32169	2.50377	3.71852	4.36541	4.02188	2.91822	3.40041	2.83631	2.91023	2.08072	1.96612	1.34306	2.57741	4.00126	3.02994	3.09766	2.99864	2.01239	2.21538	2.87981	2.79573	3.71544	3.1287	3.92582	4.97085	2.68974	3.00034
20220120_ryukyu_shikuwasa_ID150	20220120_cmb_ryukyu_shikuwasa_ID144	U			2195.5	547.63 Win041_C03	145		FALSE	0	0		0.21259	0.269001	0.0475028	0.363338	0.11112	0.29615	0.25789	0.378373	0.24552	0.237701	0.265563	0.490933	0.13486	0.250281	0.200816	0.362453	0.22787	0.302106	0.255981	0.22971	0.323037	0.479087	0.237744	0.313235	0.7447	0.4237	0.243216	0.395995	0.241996	0.134143	0.199876	0.311052	0.171259	0.111634	0.385001	0.198832	0.214732
20220120_ryukyu_shikuwasa_ID151	20220120_cmb_ryukyu_shikuwasa_ID145	I	Octadecadienoic acid, 9,12-(Z,Z)-, n- (1TMS)	Lipophilic compound	2209.3	550.05 Win042_C01	146	Octadecadienoic acid, 9,12-(Z,Z)-, n- (1TMS)	TRUE	8024-22-4|60-33-3	linoleic acid		3.6185	4.016	3.29129	4.83609	5.32442	4.44626	3.60773	5.37465	4.52291	4.97186	3.38047	5.02944	5.18809	2.45668	4.88007	5.05107	4.02479	4.39779	2.79657	3.37238	5.54331	5.13026	4.14651	4.4721	5.23261	3.74841	4.83162	9.43636	6.17586	4.49702	3.30669	3.41929	3.42972	4.7528	3.45354	4.22763	4.2547
20220120_ryukyu_shikuwasa_ID152	20220120_cmb_ryukyu_shikuwasa_ID146	I	Octadecenoic acid, 9-(Z)-, n- (1TMS)	Lipophilic compound	2213.8	550.88 Win042_C02	147	Octadecenoic acid, 9-(Z)-, n- (1TMS)	TRUE	112-80-1|21556-26-3	oleic acid		5.18638	6.79146	4.02095	5.62828	7.9284	6.90276	4.96153	8.6992	5.78643	5.73947	4.44802	6.40807	7.24251	3.36127	5.7239	7.68234	5.33777	5.767	2.73615	4.84774	6.80366	6.76513	4.43265	6.29773	5.93491	4.28047	7.56717	13.4014	8.8438	8.33909	4.80237	4.48278	4.45742	7.00454	4.14065	5.61004	6.40408
20220120_ryukyu_shikuwasa_ID153	20220120_cmb_ryukyu_shikuwasa_ID147	U			2218.9	551.81 Win042_C03	148		FALSE	0	0		3.66556	2.8842	3.12484	3.004	1.66342	2.27044	2.64681	1.77126	1.95038	1.30265	1.28174	1.59905	2.26819	2.8395	2.02021	2.16093	2.19468	1.55337	1.77846	1.04455	1.14765	0.427221	2.12352	1.68507	0.513793	1.4099	1.16594	2.11977	2.27597	2.22798	1.24271	2.9833	1.7777	2.42707	2.43947	0.340082	0.576642
20220120_ryukyu_shikuwasa_ID155	20220120_cmb_ryukyu_shikuwasa_ID149	I	Tryptamine (3TMS)	Amino acid	0	555.03 Win043_C02	150 X_149	Tryptamine (3TMS)	TRUE	343-94-2|61-54-1|55334-17-3	tryptamine	COR_OK:PC1	6.483	6.06841	6.05123	6.70992	6.52297	7.16318	7.24602	7.12416	7.78698	8.4916	9.09162	9.16239	9.06648	7.17916	6.41648	9.08355	9.39455	7.13872	6.65093	8.79524	7.94558	9.10592	6.3625	7.06246	11.3552	6.37929	6.1287	8.34889	7.77631	7.17103	7.29092	8.78587	6.39561	7.77666	7.75551	5.18837	7.29121
20220120_ryukyu_shikuwasa_ID157	20220120_cmb_ryukyu_shikuwasa_ID151	M1	M000000_A266002-101_MST_2661.8_EITTMS_	Other	2269.2	560.84 Win044_C02	152		TRUE	0	0		2.00257	2.11489	1.82468	2.05062	1.49572	1.72484	1.53247	1.5024	1.05934	1.52193	1.59416	1.34802	2.02301	2.04663	2.10556	1.58467	1.56595	1.12353	1.46938	0.954821	0.948571	0.577885	1.12786	1.64123	0.796507	1.56186	1.48104	1.30039	1.15022	1.23692	1.21635	1.57555	1.21364	1.54671	1.44798	1.62757	1.55576
20220120_ryukyu_shikuwasa_ID158	20220120_cmb_ryukyu_shikuwasa_ID152	U			2284.9	563.57 Win045_C01	153		FALSE	0	0		2.90322	2.02025	1.26268	2.32087	2.38458	2.60822	2.39426	1.76497	1.14686	1.05872	1.00271	0.826336	2.18956	2.39976	1.86143	2.17096	2.36455	1.77347	2.25441	0.367982	0.427823	0.137977	0.74369	0.372661	0.00157451	0.262194	0.363968	1.79219	1.3087	1.53328	0.639776	0.919897	1.02245	0.968743	1.45076	1.09233	1.16618
20220120_ryukyu_shikuwasa_ID159	20220120_cmb_ryukyu_shikuwasa_ID153	U			2316.3	569.11 Win046_C01	154		FALSE	0	0		13.3273	15.7591	7.08878	9.76029	14.7123	9.83745	8.64753	7.70411	7.00168	7.0687	6.79685	7.55327	7.92712	7.4565	7.96284	6.67774	7.84381	7.51162	6.99772	9.6956	11.8234	8.74773	6.71153	8.69175	46.606	10.8198	11.3643	10.6659	11.1594	10.8668	0.943028	7.2339	6.91743	5.94757	6.88096	6.15886	4.88817
20220120_ryukyu_shikuwasa_ID160	20220120_cmb_ryukyu_shikuwasa_ID154	U			2321.6	570.01 Win046_C02	155		FALSE	0	0		0.605283	0.601862	0.295152	0.26582	0.387975	0.496889	0.493763	0.251039	0.0775188	0.304033	0.131047	0.235094	0.441811	0.41305	0.303339	0.340239	0.408042	0.267263	0.52153	0.182215	0.242012	0.342055	0.0614944	0.247769	0.506927	0.365322	0.256135	0.303286	0.321435	0.384623	0.124049	0.266928	0.120339	0.135057	0.224794	0.199088	0.0877323
20220120_ryukyu_shikuwasa_ID161	20220120_cmb_ryukyu_shikuwasa_ID155	M1	M000000_A237001-101_MST_2373.4_EITTMS_	Other	2342	573.49 Win046_C03	156		TRUE	0	0		1.94003	1.14801	1.26127	0.894557	1.00527	1.05836	1.3909	0.875087	1.71838	1.43047	1.54231	1.27817	1.31126	1.10267	1.02739	0.764641	0.878699	1.03664	0.610387	0.547686	0.810456	0.23403	0.772286	1.60048	1.35978	1.33195	0.949605	0.992782	1.2166	1.3489	0.578885	1.09307	0.818385	0.682467	1.4016	0.923471	1.44218
20220120_ryukyu_shikuwasa_ID162	20220120_cmb_ryukyu_shikuwasa_ID156	U			2360	576.61 Win046_C04	157		FALSE	0	0		0.0649084	0.0380634	0.00714294	0.0115128	0.0101074	0.0275606	0.013235	0.000948634	0.00327531	0.00583433	0.00349978	0.0115097	0.0312496	0.0269473	0.0158421	0.000198338	0.00561694	0.00591084	0.00539703	0.00310538	0.0196634	0.0142187	0.00106105	0.00173068	0.000366666	0.00396047	0.00545247	0.00528364	0.000670913	0.00301637	0.00975094	0.00903846	0.0173643	0.000243862	0.00142907	0.0026707	0.00271514
20220120_ryukyu_shikuwasa_ID163	20220120_cmb_ryukyu_shikuwasa_ID157	U			2367.6	577.94 Win046_C05	158		FALSE	0	0		0.245857	0.206159	0.15463	0.264407	0.114701	0.165961	0.135603	0.129021	0.311943	0.330298	0.242802	0.332979	0.0030233	0.149446	0.183217	0.0911056	0.171885	0.182147	0.194571	0.313643	0.210232	0.182115	0.408741	0.1861	0.162922	0.149937	0.142002	0.108129	0.112641	0.187377	0.1164	0.309927	0.286905	0.226134	0.250529	0.154121	0.227817
20220120_ryukyu_shikuwasa_ID164	20220120_cmb_ryukyu_shikuwasa_ID158	U			2375.8	579.27 Win046_C06	159		FALSE	0	0		0.158016	2.16721e-05	0.0652224	0.0324777	0.0880198	0.203163	0.0416186	0.154816	0.153621	0.0763741	0.0762967	0.0428343	0.0489933	0.004727	0.0084006	0.0444346	0.0873174	0.0527515	0.0180345	0.0404283	0.00976066	0.0167025	0.0158172	0.0459542	0.128995	0.0548054	0.00597291	0.0990659	0.118276	0.00262112	0.0720277	0.0100862	0.106285	0.0344334	0.043263	0.0373567	0.0236717
20220120_ryukyu_shikuwasa_ID165	20220120_cmb_ryukyu_shikuwasa_ID159	U			2391.5	582.03 Win047_C01	160		FALSE	0	0		0.0156686	0.0116885	0.00253218	9.84598e-05	0.00752093	0.00875302	0.00207489	0.00835635	0.00306139	0.00850165	0.0136023	0.00808208	0.00621163	0.00875518	0.0041863	0.000335123	0.00241866	0.00407864	0.00370907	0.0060258	0.00916978	0.00442197	0.00476602	0.00665745	0.00442876	0.00279119	0.00860429	0.00411772	0.00355402	0.00563333	0.00911886	0.0186217	0.00293891	0.00480409	0.00298654	0.000212711	0.116862
20220120_ryukyu_shikuwasa_ID166	20220120_cmb_ryukyu_shikuwasa_ID160	U			2404.5	584.15 Win047_C02	161		FALSE	0	0		0.799932	0.668136	0.44842	0.57651	0.416643	0.686874	0.708473	0.66758	0.597114	0.568689	0.505222	0.604394	0.760301	0.614045	0.680483	0.638696	0.583567	0.679428	0.559109	0.521373	0.750194	0.664411	0.511292	0.680795	0.596005	0.549007	0.37925	0.380922	0.368916	0.317684	0.264937	0.485981	0.533563	0.55892	0.763483	0.324677	0.512753
20220120_ryukyu_shikuwasa_ID167	20220120_cmb_ryukyu_shikuwasa_ID161	U			2419.7	586.74 Win048_C01	162		FALSE	0	0		10.0721	24.6443	13.5867	18.125	14.1102	20.963	20.3924	17.5477	15.9877	16.2738	13.5809	16.3149	15.898	15.0235	14.6787	14.051	15.4552	16.7559	13.2542	15.5752	22.0705	22.1538	13.4131	20.9276	77.7552	16.1652	16.1189	15.5883	15.4695	15.651	8.99047	13.3881	15.6537	14.2161	16.9228	9.72534	11.9476
20220120_ryukyu_shikuwasa_ID168	20220120_cmb_ryukyu_shikuwasa_ID162	U			2452.5	592.12 Win049_C01	163		FALSE	0	0		0.993357	0.950992	0.92013	1.30779	0.742736	1.12958	0.662403	0.750705	1.15043	0.9828	0.975113	0.958913	4.22311	0.664269	0.837651	6.00555	0.977416	1.44019	0.657772	0.997917	0.834069	1.70286	0.9126	3.6452	14.9464	1.99098	2.22102	0.347721	0.373118	0.4566	0.597513	1.31065	1.21659	4.01451	1.51668	0.89079	1.08901
20220120_ryukyu_shikuwasa_ID169	20220120_cmb_ryukyu_shikuwasa_ID163	I	Serotonin	Other	0	593.21 Win049_C02	164 X_167	Serotonin	TRUE	50-67-9|153-98-0|55429-74-8	serotonin	COR_OK:PC1	2.67121	0.153067	0.109136	0.14628	0.117968	0.108508	0.124018	0.13424	0.0973381	0.139704	0.15169	0.148092	0.128712	0.105763	0.135935	0.126288	0.11418	0.10196	0.102713	0.192482	0.148991	0.179271	0.114674	2.75001	4.56703	0.124508	0.493506	0.119636	0.113289	0.104167	0.154442	0.154289	0.126418	0.137461	0.118732	0.0987897	0.086248
20220120_ryukyu_shikuwasa_ID170	20220120_cmb_ryukyu_shikuwasa_ID164	U			2480.4	596.67 Win050_C01	165		FALSE	0	0		0.566733	0.582321	0.518851	0.431099	0.406992	0.415548	0.391358	0.482164	0.598549	0.38028	0.414188	0.459281	0.591841	0.595358	0.514376	0.512615	0.840608	0.924481	0.628488	0.232436	0.421503	0.38893	0.723977	0.385154	2.27835	0.186756	0.321097	0.213978	0.284966	0.261426	0.142528	0.166834	0.249608	0.228779	0.229852	0.297719	0.63108
20220120_ryukyu_shikuwasa_ID171	20220120_cmb_ryukyu_shikuwasa_ID165	U			2488.3	598.03 Win050_C02	166		FALSE	0	0		0.0308979	0.00127865	0.00401934	0.0120121	0.00309864	0.0429384	0.0101428	0.00153456	0.000836653	0.00801605	0.00446003	0.000803004	0.590191	0.0033464	0.000168012	0.917601	0.000178023	0.0231389	0.000238758	0.0250183	0.00658938	0.0034936	0.00554876	0.462799	0.00173268	0.0175823	0.0256621	0.00291479	0.0242753	0.0620041	0.0352397	0.00979283	0.00406388	0.450627	0.000374015	0.00475054	9.26668e-05
20220120_ryukyu_shikuwasa_ID173	20220120_cmb_ryukyu_shikuwasa_ID167	U			2509	601.38 Win051_C02	168		FALSE	0	0		8.60293	4.65825	5.78357	6.16783	2.30092	6.72984	6.89638	7.36605	6.98961	6.11987	6.95415	5.70118	6.5583	6.43258	6.33003	6.85527	6.14204	6.59348	6.63106	5.89686	3.50318	6.53338	4.37459	6.20381	4.67938	2.21404	2.01257	1.57245	1.8976	2.12017	3.98459	4.58914	5.03563	4.82906	7.15416	2.70439	6.64077
20220120_ryukyu_shikuwasa_ID174	20220120_cmb_ryukyu_shikuwasa_ID168	U			2528.5	604.64 Win052_C01	169		FALSE	0	0		0.354933	0.162468	0.108356	0.044757	0.237982	0.154426	0.0874978	0.00660556	0.00230555	0.0136604	0.00363469	0.0159337	0.0966202	0.180922	0.128711	0.0446124	0.0669429	0.056931	0.0253416	0.00550986	0.00522812	0.00778527	0.00771724	0.00372226	0.0064562	0.00935425	0.00422189	0.00611643	0.237888	0.13473	0.00947396	0.0104704	0.0060716	0.116999	0.00426489	0.389478	0.416737
20220120_ryukyu_shikuwasa_ID175	20220120_cmb_ryukyu_shikuwasa_ID169	U			2576.7	612.5 Win053_C01	170		FALSE	0	0		2.96568	3.07587	2.75538	3.18232	2.54933	2.64768	2.50017	2.30254	2.31757	3.06882	3.09546	2.75456	3.23591	3.07486	3.17576	2.73878	2.48805	2.188	2.42724	1.68231	1.85389	1.41393	2.00148	2.73462	2.16919	2.21173	2.37962	1.28591	1.55938	1.54611	1.92799	2.82538	2.00975	2.7443	2.74808	2.00744	1.78896
20220120_ryukyu_shikuwasa_ID176	20220120_cmb_ryukyu_shikuwasa_ID170	U			2615.7	618.98 Win054_C01	171		FALSE	0	0		56.5235	459.679	345.813	470.238	242.818	72.9688	63.9146	91.647	62.2785	455.347	532.97	487.745	386.585	336.003	442.104	434.857	371.333	67.4137	348.194	610.148	499.266	529.505	402.437	59.0562	501.145	327.695	255.238	246.847	259.49	234.661	477.276	457.776	353.222	378.658	74.2556	308.938	61.6737
20220120_ryukyu_shikuwasa_ID179	20220120_cmb_ryukyu_shikuwasa_ID173	U			2801.3	651.55 Win055_C01	174		FALSE	0	0		0.000967142	0.00140146	0.0033016	0.0139321	0.0148137	0.0111717	0.00544406	0.00688457	0.0048678	0.0606165	0.000428544	0.00214878	0.0284177	0.00296006	0.000217015	0.0203741	0.00229589	0.00911852	0.0065575	0.00840107	0.0179656	0.0359702	0.0116541	0.00390924	0.0149183	0.0074737	0.00364308	0.00318314	0.000267458	0.00183479	0.0185573	0.000635626	0.0153243	0.00474312	0.000401927	0.0060788	0.0102165
20220120_ryukyu_shikuwasa_ID180	20220120_cmb_ryukyu_shikuwasa_ID174	U			2821.7	655.56 Win055_C02	175		FALSE	0	0		0.00489062	0.00137979	0.000648836	4.92299e-05	0.00291607	0.00100545	0.000931685	0.00181357	0.000180641	0.000112605	3.1744e-05	0.000245362	7.92131e-05	1.1363e-05	0.000161011	0.00139521	0.000245549	0.00202339	2.221e-05	0.000817717	0.000545999	0.00162057	0.000417461	0.00309608	0.00180457	0.00748987	0.00197962	0.00564914	0.0129377	0.0108964	0.00139908	0.00176019	2.69131e-05	6.70621e-05	5.58232e-06	0.00799792	0.000106567
20220120_ryukyu_shikuwasa_ID181	20220120_cmb_ryukyu_shikuwasa_ID175	U			2854.4	662 Win055_C03	176		FALSE	0	0		0	0.000765747	0.000734965	0.00056966	8.11429e-05	0.00072616	0.00137486	6.97525e-06	0	0.0008938	0.000825344	0	0.00297709	0.000142037	0.00321323	0.000205177	4.91099e-05	0.000154011	4.99725e-05	0.000311511	0.000299177	0.00167758	0.000498635	0.000265254	0.00427777	0.00318454	0.000243197	0	0.00123756	0.000586632	0.000248567	0.00371597	0.00396161	0.00143879	5.58232e-06	0.00132826	0.00131124
20220120_ryukyu_shikuwasa_ID182	20220120_cmb_ryukyu_shikuwasa_ID176	U			2929.1	677.28 Win055_C04	177		FALSE	0	0		0.746106	7.01456	0.139328	2.45138	2.45873	3.25785	2.64128	3.17355	8.0609	7.65432	4.18287	9.45372	0.0515744	0.0378899	0.117153	1.26432	6.07982	15.5282	2.23995	9.81754	30.0124	2.60961	0.844385	2.37981	30.8823	1.22256	1.37569	0.740389	0.551808	0.390244	0.256493	0.18049	1.24016	0.353149	0.470841	0.01428	0.0562024
20220120_ryukyu_shikuwasa_ID183	20220120_cmb_ryukyu_shikuwasa_ID177	U			2959.7	684.02 Win055_C05	178		FALSE	0	0		0.018494	0.0101281	0.00449592	0.0273507	0.0112738	0.0282029	0.00531816	0.00607544	0.0135433	0.0274685	0.016118	0.00808952	0.220741	0.00648827	0.00172212	0.440871	0.00608349	0.0252472	0.00395893	0.0192942	0.000246821	0.00152285	0.0227285	0.196666	0.026098	0.00824963	0.0170043	0.00296568	0.00491398	0.0292817	0.00767718	0.0168965	0.0215736	0.18464	0.0121136	0.00708563	0.0198168
20220120_ryukyu_shikuwasa_ID184	20220120_cmb_ryukyu_shikuwasa_ID178	I	Galactinol (9TMS)	Sugar/sugar alcohol	2974.3	687.17 Win056_C01	179	Galactinol (9TMS)	TRUE	16908-86-4|3687-64-7	galactinol		0.441452	0.351297	0.265983	0.16383	0.76286	0.924189	0.474489	0.540073	1.34309	0.916926	1.01707	0.573441	0.210555	0.205767	0.125225	0.121971	0.153628	1.41118	0.109951	0.0946605	2.04457	0.736131	0.231685	0.249113	2.09242	0.0689984	0.0296603	0.286894	0.314975	0.295642	0.309182	0.0710923	0.0607052	0.015278	0.109949	0.473461	1.1609
20220120_ryukyu_shikuwasa_ID185	20220120_cmb_ryukyu_shikuwasa_ID179	U			2986.7	689.89 Win056_C02	180		FALSE	0	0		0.0765859	0.0381934	0.0407159	0.258788	0.237591	0.047502	0.318374	0.191617	0.165063	0.164058	0.150871	0.0826127	0.408971	0.0246691	0.120682	0.900954	0.0386679	0.014886	0.221722	0.111326	0.00317128	0.0176472	0.0564849	0.320314	0.0287366	0.0318885	0.183341	0.0489916	0.0010925	0.0157143	0.00700959	0.0814719	0.0148722	0.427046	0.00908802	0.0340242	0.0109764
20220120_ryukyu_shikuwasa_ID186	20220120_cmb_ryukyu_shikuwasa_ID180	U			3048.4	704.67 Win058_C01	181		FALSE	0	0		0.284513	0.431635	0.378633	0.197897	0.122161	0.176932	0.19379	0.127194	0.964552	0.793349	0.942099	1.01016	0.285438	0.330714	0.212178	0.699005	0.694322	0.616379	0.501807	0.110664	0.159297	0.0832356	0.307849	0.16791	0.0566895	0.218419	0.0229869	0.000393265	0.000698112	8.32103e-06	8.5223e-05	0.172848	0.139437	0.0813281	0.173861	0.000482144	0.00408197
20220120_ryukyu_shikuwasa_ID187	20220120_cmb_ryukyu_shikuwasa_ID181	M1	M000000_A353001-101_MST_3526.9_EITTMS_	Other	3076.8	710.01 Win059_C01	182		TRUE	0	0		0.0131514	0.0326309	0.0445917	0.00841831	0.0179579	0.00268679	0.00406416	0.00883764	0.0469191	0.0372229	0.0127849	0.00725678	0.0104825	0.02847	0.0295981	0.0151626	0.0239902	0.000955932	0.0045586	0.0130056	0.0083994	0.00662888	0.00063199	0.00184808	0.254797	0.0134818	0.0099662	0.0014759	0.0179514	0.00507583	0.0185005	0.0494251	0.00973178	0.0163327	0.00296979	0.00178204	0.000843268
20220120_ryukyu_shikuwasa_ID189	20220120_cmb_ryukyu_shikuwasa_ID182	U			3087.4	714.33 Win060_C01	183		FALSE	0	0		0.04391	0.151806	0.0246615	0.105232	0.0741849	0.103405	0.0827638	0.124969	0.076278	0.101731	0.0549965	0.128815	0.0620899	0.0257997	0.0272389	0.0408029	0.0808287	0.172402	0.0432929	0.0748795	0.334159	0.0137545	0.0192844	0.00383966	0.110554	0.00686482	0.00833678	0.0166282	0.012013	0.0114539	0.00921119	0.00261934	0.0259496	0.0108641	0.00782641	0.0563683	0.0191542
20220120_ryukyu_shikuwasa_ID190	20220120_cmb_ryukyu_shikuwasa_ID183	U			3093.5	715.79 Win060_C02	184		FALSE	0	0		0.0858434	0.0375577	0.0582976	0.0292637	0.0277204	0.0827096	0.0656662	0.0523702	0.0670701	0.0615525	0.0291172	0.0608722	0.0533897	0.0203454	0.0316842	0.0509318	0.046857	0.0926298	0.0715107	0.0912826	0.091653	0.0297892	0.102574	0.0801198	0.0482777	0.00317915	0.00868212	0.0389703	0.034484	0.0539702	0.0616234	0.0419862	0.0264556	0.0722259	0.0377253	0.00475526	0.0372243
20220120_ryukyu_shikuwasa_ID191	20220120_cmb_ryukyu_shikuwasa_ID184	U			3153.5	732.46 Win062_C01	185		FALSE	0	0		0.101685	0.0808007	0.098491	0.109396	0.0482445	0.138523	0.0643014	0.167797	0.168666	0.111345	0.0851216	0.107997	0.108113	0.0716493	0.102053	0.108361	0.300074	0.0871438	0.148563	0.0109418	0.0440239	0.0853529	0.0692348	0.0952915	0.032432	0.0734816	0.0154819	0.0228973	0.0310025	0.0317738	0.0142393	0.0282609	0.0352131	0.0662879	0.0666417	0.0114533	0.0389571
20220120_ryukyu_shikuwasa_ID192	20220120_cmb_ryukyu_shikuwasa_ID185	U			3158.4	733.92 Win062_C02	186		FALSE	0	0		0.0251246	0.0548087	0.0337452	0.0266474	0.0208689	0.0291749	0.0197668	0.0329092	0.0430021	0.0411218	0.0440607	0.0377412	0.0363258	0.0388955	0.0392938	0.0202168	0.0413076	0.0155233	0.0304721	0.00674617	0.0427524	0.0083879	0.0683651	0.0545337	0.0262274	0.0703078	0.0653323	0.0159203	0.0311521	0.0395956	0.00635622	0.0468617	0.0398368	0.0401275	0.0157868	0.0749545	0.0220918
20220120_ryukyu_shikuwasa_ID193	20220120_cmb_ryukyu_shikuwasa_ID186	U			3175.4	738.73 Win063_C01	187		FALSE	0	0		1.2715	1.32996	1.44741	1.35455	0.781827	0.927965	1.05166	1.02043	2.13561	1.4997	1.58798	1.83913	1.30956	1.25766	1.18024	1.94449	1.96756	1.64486	1.68242	0.46054	0.415049	0.170413	0.756765	0.338834	0.0546764	0.0911932	0.024344	0.020038	9.51971e-05	4.16051e-06	0.00617867	0.398433	0.344014	0.451371	0.424189	0.0192716	0.0108189
20220120_ryukyu_shikuwasa_ID196	20220120_cmb_ryukyu_shikuwasa_ID188	U			3237	757.72 Win065_C01	189		FALSE	0	0		0.00209477	0.00344586	0.0025896	0.00134327	0.00330657	0.0101886	0.00596278	0.0012695	0.00413097	0.00153424	0.00261888	0.00272129	0.000429071	0.00172717	0.00303822	0.000389837	0.000859423	0.00273503	0.00252639	0.000126551	7.47943e-06	2.44308e-05	0.000185538	0.0101623	0.00412679	0.00489266	4.86393e-06	0.000323866	0.00776083	0.00206361	0.00246437	0.00347149	0.00197004	0.00251788	0.0188515	0.0033561	0.000523567
20220120_ryukyu_shikuwasa_ID197	20220120_cmb_ryukyu_shikuwasa_ID189	U			3244.3	760.08 Win065_C02	190		FALSE	0	0		0.000261846	0.00114862	0.000126322	0.000154723	0.000400643	0.000206676	0.00103744	0.000118579	9.50742e-06	3.5189e-05	0.000269824	0.000572512	0.000270645	6.24964e-05	0.000434031	0.000218856	0.00171271	4.24858e-05	0.00120489	0.000116817	0.000119671	4.07179e-05	0.000208731	6.95749e-05	0.000345098	0.000113156	0.000535032	0.00108264	0.000403454	0.000428533	0.000326688	0.000747384	0.000258366	0.00019509	0.000189799	0.000425421	5.56001e-05
20220120_ryukyu_shikuwasa_ID198	20220120_cmb_ryukyu_shikuwasa_ID190	U			3294.3	776.35 Win068_C01	191		FALSE	0	0		0.0258003	0.0274079	0.0268549	0.0222379	0.0228468	0.0193996	0.0196359	0.0229904	0.0178264	0.00580618	0.0172767	0.0144095	0.0151825	0.021601	0.0224786	0.0279178	0.0131921	0.0291187	0.0118546	0.0150207	0.00391174	0.028242	0.0241722	0.0155674	0.0134157	0.024404	0.0252633	0.0206025	0.0133276	0.0223711	0.00865014	0.0239233	0.0194313	0.0121565	0.0241603	0.00645695	0.0149379
20220120_ryukyu_shikuwasa_ID199	20220120_cmb_ryukyu_shikuwasa_ID191	U			3309	781.23 Win069_C01	192		FALSE	0	0		0.000105583	0.00014448	1.72257e-05	0.000794711	0.000218072	1.11717e-05	0.000196409	0.000397589	9.03205e-05	0.000485608	0.000253952	1.48704e-05	0.00112219	0.000301119	0.000392028	8.20709e-05	0.000214856	0.000106215	3.88675e-05	0.000545145	4.48766e-05	0.000570051	8.11731e-05	3.0439e-05	6.47058e-05	0.00016704	4.37754e-05	2.31333e-05	0.000167728	0.000145618	4.26115e-05	2.09547e-05	7.53567e-05	8.53518e-05	1.11646e-05	4.7269e-05	0.0002641
20220120_ryukyu_shikuwasa_ID200	20220120_cmb_ryukyu_shikuwasa_ID192	U			3361	798.19 Win072_C01	193		FALSE	0	0		0.0364262	0.0124759	0.0152563	0.0418595	0.00186629	0.0419776	0.0387933	0.0124369	0.0107291	0.00480681	0.0100073	0.0201494	0.0319427	0.0363729	0.0354435	0.0407072	0.0642664	0.0438826	0.0266964	0.0137454	0.00718025	0.0151715	0.0248274	0.0269472	0.0040549	0.00656307	0.00557893	0.0211993	0.0185725	0.00740571	0.00771268	0.220869	0.316606	0.36608	0.43589	0.0134622	0.0288703
RDA_20220120_ryukyu_shikuwasa_ID212	RDA_20220120_cmb_ryukyu_shikuwasa_ID204	I	Cholesterol	Lipophilic compound		Cholesterol M/z:368 + 443 + 458 RI:3170-3200	205	Cholesterol	TRUE	57-88-5|1856-05-9	cholesterol		0.0762015	0.068845	0.0589063	0.0620508	0.0578397	0.0473065	0.0483872	0.0725287	0.0468954	0.0765501	0.0982795	0.0793784	0.0784672	0.0915005	0.0662387	0.0937729	0.075488	0.0553803	0.0646977	0.0995473	0.0853553	0.162456	0.0667706	0.0582646	0.104658	0.0630496	0.059588	0.0523737	0.0531381	0.0508248	0.0732563	0.0680748	0.0494986	0.0572467	0.0646377	0.0854151	0.0465882
RDA_20220120_ryukyu_shikuwasa_ID216	RDA_20220120_cmb_ryukyu_shikuwasa_ID208	I	Hexadecanoate	Lipophilic compound		Hexadecanoate M/z:313 + 328 RI:2037-2055	209	Hexadecanoate	TRUE	55520-89-3|57-10-3	palmitic acid		0.395599	0.465061	0.360483	0.377586	0.643235	0.50591	0.436487	0.420259	0.511414	0.47586	0.426322	0.487379	0.4973	0.433254	0.422116	0.477632	0.485611	0.427455	0.314782	0.426644	0.566619	0.473224	0.469314	0.409992	0.433694	0.457426	0.555057	1.41696	0.999057	0.830983	0.526828	0.541001	0.42801	0.524603	0.396294	0.47054	0.50547
RDA_20220120_ryukyu_shikuwasa_ID217	RDA_20220120_cmb_ryukyu_shikuwasa_ID209	I	Proline	Amino acid		Proline M/z:142 + 216 RI:1293-1303	210	Proline	TRUE	609-36-9|344-25-2|7364-47-8|147-85-3	l-proline		17.4152	17.8041	14.3287	16.5967	25.8989	20.8596	19.2957	26.0309	18.8658	18.7353	20.7457	16.935	14.1055	13.83	15.6301	14.0727	12.4693	20.2339	11.8451	16.6758	16.8185	15.7088	11.8144	19.0099	13.1177	16.3991	16.0062	16.2479	15.9183	14.8013	14.7634	13.2718	11.6921	11.2599	19.9767	13.0702	16.0861
RDA_20220120_ryukyu_shikuwasa_ID218	RDA_20220120_cmb_ryukyu_shikuwasa_ID210	I	Putrescine	Other		Putrescine M/z:214 + 361 + 376 RI:1728-1738	211	Putrescine	TRUE	39772-63-9|333-93-7|110-60-1	putrescine		0.0556846	0.062011	0.0479335	0.0525002	0.0378278	0.0351573	0.0382696	0.0435953	0.0358905	0.0315012	0.0371802	0.0570356	0.0570005	0.0421794	0.0409599	0.072667	0.0563966	0.0464636	0.047857	0.0427452	0.033822	0.0201554	0.0315009	0.0265037	0.0232869	0.0170112	0.025774	0.0328724	0.0372901	0.0378939	0.024736	0.029595	0.0225532	0.0251544	0.0304013	0.0264518	0.0295514
RDA_20220120_ryukyu_shikuwasa_ID219	RDA_20220120_cmb_ryukyu_shikuwasa_ID211	I	Pyroglutamate	Amino acid		Pyroglutamate M/z:156 + 258 RI:1517-1533	212	Pyroglutamate	TRUE	30274-77-2|213608-51-6|98-79-3|4042-36-8|16891-48-8	l-5-oxoproline		11.4644	9.11416	8.35602	8.83628	8.36555	10.7124	10.8353	9.80053	8.47279	6.37608	5.88371	5.80751	7.77359	7.68863	7.299	8.09571	8.08001	9.05473	7.19566	4.97104	6.89247	3.34146	4.52773	7.06093	6.30117	4.73988	4.91273	5.00007	4.88027	4.71472	3.19988	4.8659	4.3017	4.48339	7.2973	2.78681	4.19655
RDA_20220120_ryukyu_shikuwasa_ID220	RDA_20220120_cmb_ryukyu_shikuwasa_ID212	I	Salicylate	Other		Salicylate M/z:209 + 267 RI:1505-1515	213	Salicylate	TRUE	69-72-7|3789-85-3|54-21-7	salicylic acid		0.0399527	0.0546786	0.0419734	0.0503763	0.0348813	0.0479265	0.0380077	0.0367387	0.0328196	0.0408403	0.0355692	0.0387821	0.0459634	0.0383103	0.0448032	0.0421708	0.0450215	0.0446526	0.0320102	0.0440691	0.0388482	0.0228509	0.0333447	0.0340917	0.0508228	0.0457151	0.0359785	0.0292728	0.0395431	0.0305049	0.0382367	0.0312085	0.0375707	0.0381096	0.0335832	0.0299733	0.0306959
RDA_20220120_ryukyu_shikuwasa_ID221	RDA_20220120_cmb_ryukyu_shikuwasa_ID213	I	Succinate	Organic acid		Succinate M/z:172 + 218 RI:1305-1312	214	Succinate	TRUE	110-15-6|56-14-4|40309-57-7	succinic acid		0.260402	0.17308	0.163719	0.165863	0.171455	0.233349	0.238486	0.249456	0.163913	0.124492	0.130166	0.112718	0.138227	0.121732	0.123356	0.15588	0.168152	0.22927	0.147974	0.104609	0.0940539	0.0960048	0.0911574	0.159227	0.144229	0.0968079	0.106141	0.0978259	0.107346	0.098238	0.10589	0.0719305	0.0803895	0.0757558	0.119439	0.106833	0.164224
RDA_20220120_ryukyu_shikuwasa_ID222	RDA_20220120_cmb_ryukyu_shikuwasa_ID214	I	Sucrose	Sugar/sugar alcohol		Sucrose M/z:437 + 451 RI:2610-2720	215	Sucrose	TRUE	57-50-1|19159-25-2	sucrose		76.0164	141.968	115.232	131.278	134.109	89.065	81.6788	92.502	74.947	138.796	137.367	129.471	132.589	126.982	136.879	120.986	116.764	72.7174	109.002	91.1923	93.8575	68.1836	91.8014	73.5067	100.102	127.752	125.599	91.4579	89.305	86.248	64.3204	132.861	94.6206	114.756	86.9623	93.739	65.8967
RDA_20220120_ryukyu_shikuwasa_ID223	RDA_20220120_cmb_ryukyu_shikuwasa_ID215	I	Tetradecanoate	Lipophilic compound		Tetradecanoate M/z:285 + 300 RI:1843-1852	216	Tetradecanoate	TRUE	45184-05-2|18603-17-3|544-63-8	1158:tetradecanoic acid, n- (1tms)		0.0572599	0.0708821	0.048789	0.0630354	0.0449937	0.0478651	0.0459195	0.0352599	0.0509408	0.0517982	0.0523856	0.0555857	0.056446	0.0520482	0.0385937	0.0807441	0.0785635	0.0633517	0.067213	0.0550694	0.0519596	0.0410518	0.0636745	0.0372095	0.0314542	0.0370452	0.0370583	0.0533499	0.0544618	0.0506792	0.0463684	0.0557814	0.042119	0.0494248	0.0376025	0.0467774	0.0462963
RDA_20220120_ryukyu_shikuwasa_ID224	RDA_20220120_cmb_ryukyu_shikuwasa_ID216	I	Shikimate	Organic acid		Shikimate M/z:204 + 372 + 462 RI:1785-1795	217	Shikimate	TRUE	138-59-0|55520-78-0	shikimic acid		3.1752	2.28915	2.07517	2.13378	1.7005	2.08131	2.12552	2.01613	1.42976	1.12845	1.1096	0.995717	1.75692	1.74421	1.69962	2.66028	2.56927	2.77891	2.29187	0.429486	0.451182	0.285921	0.5281	0.622495	0.280672	0.477913	0.481549	0.458714	0.464961	0.436567	0.279965	1.49756	1.11938	1.33797	2.08411	0.163868	0.196894
RDA_20220120_ryukyu_shikuwasa_ID225	RDA_20220120_cmb_ryukyu_shikuwasa_ID217	I	Isocitrate	Organic acid		Isocitrate M/z:245 + 319 RI:1797-1820	218	Isocitrate	TRUE	30810-51-6|320-77-4|6061-97-8|1637-73-6|55517-57-2	isocitric acid		8.73737	10.9496	9.35192	10.2016	10.1807	9.37546	8.89028	9.97142	7.83864	9.53275	9.20778	8.78002	10.1284	9.62182	10.0339	13.8028	13.2231	10.158	11.8498	9.41296	9.51516	6.38759	9.88279	7.00653	5.28886	8.0841	8.04667	12.0293	11.7185	11.0684	8.9025	7.00578	5.49334	6.40108	7.87464	8.33581	8.26311
RDA_20220120_ryukyu_shikuwasa_ID226	RDA_20220120_cmb_ryukyu_shikuwasa_ID218	I	Trehalose	Sugar/sugar alcohol		Trehalose M/z:169 + 191 RI:2720-2760	219	Trehalose	TRUE	6138-23-4|99-20-7	d-trehalose		1.62295	2.58894	1.89051	2.3252	2.822	1.51744	1.43583	1.23733	1.28108	2.3844	2.10556	2.12538	2.23563	2.54937	2.67285	1.78161	1.86583	1.02051	1.94836	1.19576	1.31628	0.735374	1.38605	1.53848	1.39123	2.63548	2.75058	1.41952	1.40997	1.42287	0.71728	2.59542	1.45751	2.10189	1.6328	1.92083	1.22646
*Annotation level: I (identified); A2 (annotated, no standard but high spectra matching); U (unclassified); M1 (unclassified, spectra provided from GolmDB)
Values are presented as normalized intensities
[truncated: 32 more columns]
