# Supplementary material for: Multivariate Profiling of Metabolites and Volatile Organic Compounds in Citrus depressa Hayata Fruits from Kagoshima, Okinawa, and Taiwan
Source: Foods. 2023 Aug 4;12(15):2951. doi: 10.3390/foods12152951 (PMC10418860; doi:10.3390/foods12152951)
Supplement: Supplementary file 1 [file foods-12-02951-s001.zip › Supplementary Table S3.xlsx]

## Sheet: (A) Okinawa vs. Kagoshima
Table S3. Comparison of log2-fold changes, false discovery rates, and variable importance in the projection values of significant metabolites of Citrus depressa fruits: (A) Comparison between fruits from Okinawa and Kagoshima regions
Metabolite	Log2FC	FDR (p value)	VIP
\Leucine, DL- (2TMS)\""	3.28376	6.66871e-05	1.30491
\Homoserine, DL- (3TMS)\""	-1.26056	0.000177219	1.01149
\Caffeic acid, trans- (3TMS)\""	-1.26702	0.000177219	1.0824
\Glutaric acid, 2-oxo- (1MEOX) (2TMS)\""	-1.3062	1.74775e-08	1.35781
\Valine, DL- (2TMS)\""	-1.42891	1.67508e-12	1.43395
Alanine (2TMS)	-1.51416	9.99495e-11	1.4081
\Serine, DL- (3TMS)\""	-1.56507	2.197e-12	1.46467
Shikimate	-1.77015	1.74775e-08	1.26142
\Ribose, D- (1MEOX) (4TMS)\""	-1.84069	0.000129235	1.22342
\Tyrosine, DL- (3TMS)\""	-1.919	5.55957e-14	1.4697
\Methionine, DL- (2TMS)\""	-2.39965	4.48764e-10	1.37696
\Piperidin-2-one, 3-amino- (2TMS)\""	-2.70602	4.85618e-05	1.08162
Isoleucine (2TMS)	-2.98489	0.000232311	1.12765

## Sheet: (B) Okinawa vs. Taiwan
Table S3. Comparison of log2-fold changes, false discovery rates, and variable importance in the projection values of significant metabolites of Citrus depressa fruits: (B) Comparison between fruits from Okinawa and Taiwan regions
Metabolite	Log2FC	FDR (p value)	VIP
Galactinol (9TMS)	2.65365	0.00284079	1.0588
Trehalose	1.68215	2.72793e-09	1.56345
\Glucose, D- (1MEOX) (5TMS)\""	1.56539	3.04869e-11	1.42656
\Xylose, D- (1MEOX) (4TMS)\""	1.37287	1.08576e-06	1.43747
\Fructose, D- (1MEOX) (5TMS)\""	1.28615	1.80397e-14	1.53231
Sucrose	1.07041	1.06036e-09	1.65219
\Homoserine, DL- (3TMS)\""	-1.0111	0.036202	1.01149
\Aconitic acid, cis- (3TMS)\""	-1.08138	7.90737e-05	1.17933
Phosphoric acid (3TMS)	-1.12091	3.04869e-11	1.37231
\Phenylalanine, DL- (2TMS)\""	-1.1787	5.58488e-06	1.2702
Glycerol (3TMS)	-1.1868	7.61007e-10	1.36536
\Valine, DL- (2TMS)\""	-1.41449	1.09836e-07	1.43395
Glutaric acid (2TMS)	-1.41894	0.000896019	1.09183
\Tyrosine, DL- (3TMS)\""	-1.44108	4.33582e-06	1.4697
\Cysteine, DL- (3TMS)\""	-1.51581	4.52851e-07	1.23455
\Methionine, DL- (2TMS)\""	-1.63149	0.00138927	1.37696
\Threonine, DL- (3TMS)\""	-1.68885	1.99649e-10	1.38463
\Caffeic acid, trans- (3TMS)\""	-2.05655	3.70504e-05	1.0824
Alanine (2TMS)	-2.24287	4.25784e-11	1.4081
\Serine, DL- (3TMS)\""	-2.62114	1.31897e-14	1.46467
Isoleucine (2TMS)	-3.17309	0.00670852	1.12765
\Ribose, D- (1MEOX) (4TMS)\""	-3.21402	5.58488e-06	1.22342

## Sheet: (C) Kagoshima vs. Taiwan
Table S3. Comparison of log2-fold changes, false discovery rates, and variable importance in the projection values of significant metabolites of Citrus depressa fruits: (C) Comparison between fruits from Kagoshima and Taiwan regions
Metabolite	Log2FC	FDR (p value)	VIP
Galactinol (9TMS)	3.4355	0.000832904	1.0588
Trehalose	2.12562	4.497e-11	1.56345
\Xylose, D- (1MEOX) (4TMS)\""	2.0134	7.40108e-10	1.43747
Sucrose	1.42931	2.79809e-12	1.65219
\Glucose, D- (1MEOX) (5TMS)\""	1.32996	5.94266e-08	1.42656
\Fructose, D- (1MEOX) (5TMS)\""	1.0357	7.40108e-10	1.53231
\Glutaric acid, 2-oxo- (1MEOX) (2TMS)\""	0.816835	0.035083	1.35781
Glycerol (3TMS)	-0.460363	0.035083	1.36536
Tetradecanoate	-0.470579	0.0338115	0.93071
\Cysteine, DL- (3TMS)\""	-0.772813	0.032405	1.23455
Phosphoric acid (3TMS)	-0.826889	1.57808e-06	1.37231
\Threonine, DL- (3TMS)\""	-0.922372	0.000913521	1.38463
\Serine, DL- (3TMS)\""	-1.05607	0.00123382	1.46467
\Leucine, DL- (2TMS)\""	-4.78821	0.000211639	1.30491
