# Supplementary material for: Multivariate Profiling of Metabolites and Volatile Organic Compounds in Citrus depressa Hayata Fruits from Kagoshima, Okinawa, and Taiwan
Source: Foods. 2023 Aug 4;12(15):2951. doi: 10.3390/foods12152951 (PMC10418860; doi:10.3390/foods12152951)
Supplement: Supplementary file 1 [file foods-12-02951-s001.zip › Supplementary Table S4.xlsx]

## Sheet: VOC
Table S4. Volatile organic compounds in Citrus depressa from different geographical origins
Alignment ID	RI	Compound	Group	JP-46-Amami Oshima_1	JP-46-Amami Oshima_2	JP-46-Amami Oshima_3	JP-46-Kakeroma_1	JP-46-Kakeroma_2	JP-46-Kakeroma_3	JP-46-Shikunin sweet_1	JP-46-Shikunin sweet_2	JP-46-Shikunin sweet_3	JP-46-Shikunin spicy_1	JP-46-Shikunin spicy_2	JP-46-Shikunin spicy_3	JP-46-Shikuribu_1	JP-46-Shikuribu_2	JP-46-Shikuribu_3	JP-47-Iriomote_1	JP-47-Iriomote_2	JP-47-Iriomote_3	JP-47-Kohama_1	JP-47-Kohama_2	JP-47-Kohama_3	JP-47-Ogimi_1	JP-47-Ogimi_2	JP-47-Ogimi_3	JP-47-Izumi kugani_1	JP-47-Izumi kugani_2	JP-47-Izumi kugani_3	JP-47-Motobu_1	JP-47-Motobu_2	JP-47-Motobu_3	JP-47-Nakamoto seedless_1	JP-47-Nakamoto seedless_2	JP-47-Nakamoto seedless_3	JP-47-Kaachi_1	JP-47-Kaachi_2	JP-47-Kaachi_3	JP-47-Tokashiki_1	JP-47-Tokashiki_2	JP-47-Tokashiki_3	JP-47-Ishikunibu_1	JP-47-Ishikunibu_2	JP-47-Ishikunibu_3	JP-47-Ogimi kugani_1	JP-47-Ogimi kugani_2	JP-47-Ogimi kugani_3	JP-47-Hijakunibu_1
1	714.32	Artifact	Unknown	0.30227	0.300582	0.352221	0.224793	0.224664	0.223917	0.568241	0.649891	0.640328	0.139763	0.302869	0.29711	0.356635	0.345	0.357718	0.313831	0.313781	0.314478	0.329722	0.286255	0.277052	0.0690872	0.0199578	0.292774	0.300291	0.303653	0.292941	0.261601	0.26757	0.254976	0.26241	0.259294	0.268498	0.202912	0.204053	0.0692091	0.17491	0.172915	0.175568	0.405997	0.394096	0.385726	0.208552	0.21161	0.213771	0.210851
2	714.45	Unknown	Unknown	0.102508	0.105802	0.110223	0.0809988	0.0549208	0.0668145	0.188121	0.245055	0.235072	0.110807	0.121306	0.114285	0.127751	0.113864	0.10409	0.108828	0.110159	0.107463	0.087815	0.100431	0.110812	0.115968	0.107947	0.129187	0.100876	0.102908	0.113802	0.099973	0.104281	0.106818	0.112436	0.0799484	0.117762	0.0794807	0.0723569	0.0845832	0.00128111	0.00167361	0.0732327	0.160481	0.154841	0.16993	0.0733842	0.0957576	0.0928601	0.0888283
3	715.28	Unknown	Unknown	0.000213398	0.000161068	0.000187455	0.00352662	0.00334164	0.00416988	0.00614008	0.0124223	0.00831083	0.00325202	0.00509459	0.0040389	0.000457974	0.00567576	0.00597717	0.00213898	0.00217746	0.00252366	0.0025599	0.00219704	0.00197975	0.00207202	0.00197325	0.00287877	0.00268199	0.00308028	0.00195169	0.00252088	0.00240185	0.00240536	0.00251192	0.00281069	0.00265773	0.00171578	0.00223347	0.00154276	0.00153493	0.00207948	0.00227411	0.000770871	0.00563688	0.00487927	0.00247501	0.00255699	0.00247861	0.00273277
4	715.79	Unknown	Unknown	0.108938	0.300582	0.352221	0.0804234	0.224664	0.084233	0.120464	0.244268	0.22674	0.139763	0.128343	0.13353	0.121386	0.117173	0.357074	0.0792475	0.0851384	0.0865016	0.0852688	0.100913	0.0969636	0.285118	0.072636	0.0697697	0.0565649	0.0410445	0.0812845	0.261601	0.26757	0.254976	0.108596	0.0419552	0.126744	0.0813955	0.207259	0.075979	0.080877	0.0842194	0.0856923	0.405997	0.0936252	0.105318	0.0710613	0.0736631	0.0829322	0.0308754
5	716.63	Unknown	Unknown	0.108938	0.13271	0.14537	0.0804234	0.065334	0.0838628	0.120464	0.241096	0.22674	0.139763	0.128343	0.133011	0.121386	0.117173	0.0814583	0.0792475	0.0845773	0.0865016	0.0850048	0.100913	0.0969636	0.0690872	0.072636	0.0697697	0.0565649	0.0410445	0.0800551	0.120057	0.122087	0.11986	0.108596	0.0419552	0.1268	0.0804573	0.0721548	0.0736579	0.080877	0.0842194	0.0856923	0.102654	0.0933355	0.105318	0.0704179	0.0736631	0.0829322	0.0383362
6	718.92	Unknown	Unknown	0.475451	0.52003	0.53456	0.258739	0.251963	0.248715	0.883389	1.07472	0.978911	0.366384	0.364053	0.356394	0.265679	0.239821	0.249254	0.0723562	0.070405	0.0730958	0.157428	0.154048	0.144212	0.054636	0.0503788	0.0524116	0.0726668	0.0696583	0.064609	0.131576	0.135683	0.127527	0.33412	0.337116	0.338447	0.101975	0.101337	0.107021	0.120459	0.121145	0.123412	0.183879	0.173199	0.171467	0.0964144	0.0953349	0.0995955	0.0561463
7	720.82	Unknown	Unknown	0.195837	0.144366	0.154223	0.0885597	0.0791348	0.0889689	0.186723	0.251788	0.247905	0.11389	0.105171	0.108672	0.158094	0.1428	0.143903	0.10367	0.10723	0.111739	0.0948957	0.0970832	0.11048	0.101993	0.10363	0.103289	0.100868	0.103621	0.105358	0.098783	0.105976	0.0955729	0.106983	0.100783	0.118041	0.0713235	0.0719158	0.0680134	0.066928	0.0692729	0.0667091	0.14375	0.142495	0.151463	0.0887273	0.085814	0.0865332	0.0801952
8	722.06	Artifact	Unknown	0.0502642	0.0250637	0.0269219	0.0586993	0.0626917	0.057432	0.759888	0.165889	0.167193	0.0971144	0.0885673	0.085829	0.0253231	0.0242562	0.0260983	0.0418065	0.0400639	0.0408338	0.0494745	0.0418719	0.0424695	0.0700093	0.0700421	0.0692711	0.0246095	0.0235921	0.0229102	0.0106602	0.0114474	0.0110196	0.060337	0.0603725	0.0605428	0.0891402	0.0792792	0.0765283	0.132617	0.112612	0.114652	0.107374	0.0870608	0.087244	0.0795618	0.0615882	0.0634119	0.0798051
9	724.33	Unknown	Unknown	0.0067007	0.00219013	0.00293188	0.00628549	0.00680796	0.00660123	0.0377128	0.0471262	0.0477907	0.0201461	0.0229913	0.0221909	0.00101686	0.00106248	0.0017459	0.00595047	0.00628716	0.00663961	0.0065148	0.00639184	0.00648086	0.00808009	0.00733899	0.00788917	0.0149483	0.0171792	0.0176907	0.0447438	0.046253	0.0443879	0.00402162	0.00403031	0.00343543	0.0238347	0.0219402	0.0246604	0.00741481	0.00842101	0.00821891	0.00600245	0.00549442	0.00583325	0.00607057	0.00560676	0.00538124	0.000338494
10	725.39	Unknown	Unknown	0.000140487	0.0472733	0.0689876	0.00998553	0.000194882	0.00019445	0.000567428	0.0129214	0.000727197	0.000145541	0.000227903	0.000274408	0.0224821	0.0263516	0.0276133	0.000352705	0.000231429	0.000216178	0.000260754	0.000279488	0.000246859	0.000290308	0.000415514	0.000489095	0.000186087	0.00020888	0.000209216	0.000155911	0.000360084	0.000478828	0.000179175	0.000243081	0.000611219	0.00241578	0.00318661	0.000122945	0.000182648	0.000157888	0.000146906	0.00042774	0.000407953	0.00041031	0.000265816	0.000201314	0.000112239	0.000157831
11	727.93	Unknown	Unknown	0.00345705	0.00400508	0.004461	0.00494547	0.00465423	0.00505283	0.0223273	0.0213383	0.0201191	0.00854323	0.016428	0.00731044	0.00464442	0.00307122	0.00404911	0.00151759	0.00232715	0.00162943	0.00155403	0.00168189	0.00185388	0.00170025	0.00161647	0.00172709	0.00172356	0.0019423	0.00182217	0.00199585	0.00166141	0.00184704	0.00249805	0.00182784	0.00206197	0.000541201	0.00229986	0.00209304	0.00202885	0.00189466	0.00254344	0.000429306	0.0026776	0.0027525	0.00263468	0.00190397	0.00193924	0.00250942
12	729.31	Unknown	Unknown	0.0101489	0.00548023	0.00603015	0.00322078	0.0419296	0.00300462	0.0358778	0.0253311	0.0191842	0.00508098	0.00505502	0.0047471	0.00513345	0.00350101	0.00503388	0.00468144	0.00577104	0.00497304	0.00784279	0.00815063	0.00448569	0.00857752	0.00799995	0.0025344	0.0205273	0.0218871	0.0147727	0.0132947	0.00242309	0.0120895	0.00347831	0.0030422	0.009726	0.00270326	0.00264887	0.00186202	0.00245931	0.0735136	0.00251503	0.0155161	0.00998838	0.00831391	0.0105143	0.0023697	0.00222192	0.00262457
13	730.44	Unknown	Unknown	0.000350329	0.000204281	0.000225367	0.000261698	0.000166223	0.00027079	0.000722694	0.000473715	0.000709883	0.000582162	0.000356099	0.00045187	0.00016042	0.000225038	0.000340883	0.000898829	0.000962451	0.000420928	0.00100507	0.000918672	0.000768186	0.000586682	0.000443565	0.00023365	0.000656723	0.000192813	0.0010152	0.000174696	0.000142875	0.000178625	0.000384938	0.000194675	0.00110709	0.000237289	0.000329093	0.000233992	0.000866934	0.000142099	0.000217421	0.000338431	0.000301108	0.000331668	0.000172828	0.000133208	0.000212007	0.0010671
14	732.05	Unknown	Unknown	0.0050522	0.00130426	0.000339104	0.0013747	0.00196744	0.00143893	0.00749795	0.00527431	0.00529469	0.00266016	0.00321913	0.00307929	0.00252015	0.00213602	0.00220401	0.00277788	0.00265225	0.00293221	0.00235405	0.00233679	0.00218681	0.00219074	0.00226078	0.002027	0.00239022	0.0019423	0.00221271	0.00146613	0.000119706	0.00198358	0.00254891	0.00203515	0.00230456	0.00292869	0.00249807	0.00213171	0.00169957	0.00181757	0.00219478	0.00419279	0.00215794	0.00192504	0.00210023	0.0015374	0.0016337	0.00281615
15	732.84	Unknown	Unknown	0.0484485	0.00322135	0.00386705	0.0115683	0.0102384	0.0115187	0.066725	0.0111281	0.0100907	0.00619356	0.00534623	0.00632454	0.00307645	0.00369653	0.00393368	0.0109855	0.00965666	0.00876235	0.0129771	0.011416	0.011509	0.00784611	0.00724168	0.00762849	0.00987704	0.00762083	0.00642394	0.00507745	0.00497554	0.00450678	0.00624108	0.00642744	0.00642613	0.0128674	0.0124572	0.00726268	0.0102317	0.00967575	0.00940102	0.0298556	0.00673123	0.00814637	0.0133829	0.0119997	0.0117664	0.00682249
16	734.58	Unknown	Unknown	0.094226	0.0442798	0.0457369	0.0408297	0.0403763	0.0427589	0.204218	0.210507	0.195557	0.0367248	0.0380187	0.0360987	0.0306842	0.027379	0.0267458	0.0297664	0.0294824	0.0286231	0.022776	0.0214726	0.0212388	0.0224464	0.0215576	0.0227512	0.0297314	0.0312659	0.0322193	0.0772738	0.079543	0.075565	0.0540173	0.0562065	0.0574546	0.0634391	0.0620032	0.0425886	0.187052	0.187311	0.194862	0.0386814	0.0229619	0.0202762	0.0243706	0.02175	0.0247082	0.0258317
17	735.21	Unknown	Unknown	0.00630592	0.00758393	0.00858291	0.0117071	0.0118391	0.0111974	0.00854529	0.00918669	0.0053778	0.0108816	0.0107035	0.0104801	0.00729394	0.00682678	0.00780603	0.00647122	0.0068189	0.0073729	0.0040001	0.00413775	0.00429324	0.00960356	0.0104317	0.0100932	0.00357358	0.00441484	0.00497636	0.0139982	0.0152886	0.0147988	0.00342514	0.00314743	0.00387304	0.00681748	0.00888172	0.00688195	0.00675968	0.00816003	0.00894267	0.0115615	0.0139999	0.0137437	0.0109408	0.0110232	0.012232	0.00731087
18	737.41	Unknown	Unknown	0.435567	0.0749868	0.073615	0.0538121	0.0522354	0.0488977	0.388767	0.110942	0.100173	0.0620084	0.0602393	0.0605687	0.0716561	0.0674894	0.0651176	0.0653869	0.0508281	0.051358	0.0551199	0.0452928	0.0439125	0.0402462	0.0398323	0.0400674	0.0621448	0.0514205	0.0483539	0.0472815	0.0462665	0.0441363	0.045166	0.0435231	0.0444169	0.0611502	0.0525895	0.0516181	0.0465709	0.0392816	0.0405108	0.128466	0.0457037	0.045435	0.0516041	0.0440047	0.0488333	0.0421192
19	738.76	Unknown	Unknown	0.00272616	0.000504809	0.000526558	0.0010799	0.000432751	0.000332726	0.00894617	0.00295649	0.00231318	0.00118858	0.00113002	0.000415721	0.000714129	0.000462989	0.000458117	0.00311921	0.00166225	0.00209226	0.00165978	0.00115764	0.0015786	0.00202522	0.00180845	0.00170878	0.00355461	0.00201319	0.00175941	0.00176387	0.00206011	0.00199855	0.0017432	0.00205619	0.00221418	0.00237836	0.00121774	0.00119574	0.00156923	0.00071514	0.000596439	0.0104397	0.0023684	0.00219858	0.00354015	0.00220845	0.00193716	0.00207067
20	747.64	Unknown	Unknown	0.00358865	0.000388919	0.000336998	0.00237105	0.0018743	0.00176302	0.0183948	0.00238126	0.00468869	0.0032213	0.00257499	0.00292647	0.000525247	0.00052017	0.00298498	0.0025477	0.0015548	0.00228844	0.00214092	0.00150245	0.00178648	0.00187184	0.00198552	0.00157888	0.00310024	0.00184968	0.00207722	0.0017479	0.00232076	0.00181057	0.00213392	0.00191308	0.00223559	0.00419636	0.00205612	0.0024817	0.00371298	0.00159467	0.00194798	0.00960142	0.00241696	0.00357312	0.00449446	0.00218942	0.00297641	0.00306729
21	748.84	Unknown	Unknown	0.00126438	0.000936942	0.000608702	0.00109724	0.000470008	0.000666892	0.00204669	0.00122235	0.000883025	0.000591865	0.000615655	0.000333562	0.000835737	0.000494346	0.000874752	0.000799931	0.000759492	0.0009828	0.000645022	0.00041179	0.000525388	0.000475758	0.000378696	0.000431555	0.000296293	0.000885615	0.000404485	0.000428287	0.000731753	0.000570478	0.000410369	0.000336736	0.000765808	0.00781592	0.00660367	0.00697316	0.000483631	0.00143399	0.00137504	0.00047161	0.000390146	0.000444503	0.000821871	0.000811267	0.00034711	0.0142326
22	749.25	Unknown	Unknown	0.574377	0.266571	0.215836	0.231967	0.235228	0.209923	0.625026	0.262717	0.205025	0.216823	0.197488	0.15333	0.189071	0.166975	0.292057	0.0464398	0.0639048	0.036376	0.00777659	0.0117112	0.0299138	0.0574732	0.0578923	0.00939045	0.0103332	0.0053222	0.15898	0.0520857	0.0184599	0.0993698	0.159249	0.00866779	0.168664	0.270919	0.0227046	0.220804	0.151923	0.17018	0.181797	0.402932	0.0327577	0.202596	0.239018	0.225629	0.178839	0.247553
23	752.62	Unknown	Unknown	0.000328989	0.000500881	0.000366485	0.000378359	0.000242169	0.000200212	0.00136634	0.000507552	0.000619849	0.000766514	0.000547601	0.000888952	0.000346715	0.000332024	0.000277756	0.000581132	0.000675002	0.000726624	0.00049971	0.000279488	0.000445808	0.000505223	0.000510188	0.000584996	0.00102077	0.000774086	0.00150138	0.000520331	0.0003485	0.000532135	0.000612664	0.000254656	0.000621922	0.000373273	0.000497907	0.000439231	8.57501e-05	0.000199682	0.000206648	0.00109833	0.000547175	0.000398343	0.000271452	0.000201314	0.00023591	0.00114949
24	752.86	Unknown	Unknown	0.000529939	0.00627967	0.000457053	0.000343676	0.000424154	0.000177166	0.0013607	0.00108278	0.00123624	0.000218311	0.000394083	0.000246475	0.000452799	0.000688027	0.000441885	0.000981097	0.000254388	0.000811381	0.000285779	0.000248066	0.000168904	0.000330171	0.00026912	0.000245855	0.00026829	0.000243851	0.000456291	0.00019442	0.00052806	0.000402141	0.000221946	0.000186257	0.000361499	0.000339505	0.000924685	0.00655376	0.00355005	6.68703e-05	0.00265215	0.000319629	0.000409572	0.000406891	0.000252667	0.000352551	0.000200575	0.000391104
25	753.62	Unknown	Unknown	0.0350987	0.0395833	0.038146	0.015951	0.0153484	0.0159161	0.0210005	0.0431673	0.0293961	0.0267213	0.0257958	0.0235334	0.0441363	0.0437736	0.0450885	0.0188351	0.0191241	0.0201426	0.013317	0.016503	0.0145306	0.0157867	0.0114827	0.0143119	0.00777679	0.0079866	0.0074481	0.00742927	0.0101992	0.0102275	0.00715198	0.00455646	0.00370418	0.0177008	0.0198736	0.0193252	0.0162085	0.0151099	0.0175631	0.0182361	0.0195461	0.0192726	0.0211197	0.0188995	0.0199432	0.0464431
26	756.68	Unknown	Unknown	0.000268526	0.000624628	0.000305404	0.000318452	0.000256498	0.000380258	0.000855376	0.000410271	0.000578295	0.000643613	0.000645726	0.00012488	0.00075294	0.000295132	0.000755713	0.000560127	0.000691532	0.000211416	0.000155806	0.000478768	0.000298017	0.000101391	0.000127109	0.000608535	0.000696469	0.00124667	0.00056588	0.00107823	0.000685416	0.000721982	0.000788371	0.000350416	0.000843102	9.12649e-05	0.000116653	0.00017946	0.000128625	0.000206183	0.000236029	0.000200552	0.000386908	0.000355602	0.000192553	0.000218341	0.000153809	0.000997614
27	757.65	Unknown	Unknown	0.000841145	0.000343742	0.000612914	0.000477678	0.000422721	0.000342809	0.000638004	0.00122235	0.00227855	0.00317279	0.00296116	0.00369219	0.00243994	0.00154022	0.000568138	0.000925085	0.000620818	0.00115803	0.000327758	0.000234836	0.000323191	0.00122276	0.00180056	0.00141323	0.000697373	0.000290164	0.000306851	0.000976794	0.000758784	0.000485374	0.00022657	0.000666105	0.0010845	0.00127132	0.00182092	0.00163398	0.000239243	0.000239618	0.000183143	0.00337491	0.00315354	0.00300552	0.000267695	0.000304476	0.000685905	0.000912246
28	760.91	Unknown	Unknown	0.000216955	0.000408562	0.00061502	0.000362594	0.000299487	0.000560305	0.000434746	0.00309184	0.00227855	0.000554672	0.000971754	0.000754212	0.000395876	0.000462989	0.000568138	0.000308945	0.000757655	0.00109422	0.000207473	0.00023649	0.000489658	0.000740935	0.000961642	0.000989524	0.000153567	0.00070887	0.000773104	0.000976794	0.000412215	0.000610692	0.000810334	0.000553509	0.00063857	0.000255542	0.000257015	0.000229035	0.000614828	0.000239618	0.000452471	0.000272625	0.000493753	0.000538532	0.000267695	0.000304476	0.000685905	0.00157335
29	764.14	Unknown	Unknown	0.000492594	0.000988012	0.000728757	0.00177986	0.00172098	0.000995297	0.00943455	0.00969001	0.0093289	0.000541735	0.000489042	0.000722992	0.000403638	0.000547839	0.00047435	0.0154718	0.0158235	0.0169647	0.000162264	0.000178608	0.00017134	0.0168171	0.0156843	0.0161637	0.0125509	0.0141887	0.0148793	0.0820583	0.0837307	0.0805852	0.0237066	0.0210376	0.0230717	0.0717771	0.0723094	0.0681205	0.0179852	0.0176491	0.0185435	0.00032433	0.000432236	0.000379537	0.00156202	0.0011558	0.00119722	0.000356361
30	772.11	Unknown	Unknown	0.00247008	0.00211156	0.00341421	0.00209359	0.00264236	0.00229595	0.00575897	0.00648398	0.000792991	0.00261165	0.00221098	0.00168424	0.000980633	0.000863262	0.00155111	0.00126379	0.000933982	8.09477e-05	0.000915463	0.000812004	0.00118232	0.00113177	0.000974791	0.00109763	0.00153476	0.0017769	0.00161595	0.000414199	0.000248101	0.000878163	0.00202873	0.00221719	0.00211311	0.00224329	0.00290398	0.00243213	0.000201513	0.000220115	9.40199e-05	0.00111087	0.000155411	0.000379537	0.000127742	0.000290454	0.000243185	0.000291839
31	780.38	Unknown	Unknown	0.000336102	0.000190531	0.000288554	0.000176568	0.000401227	0.000141157	0.00118002	0.00361631	0.00123277	0.000632293	0.000300706	0.000138026	0.000186294	0.000599487	0.000277756	0.00100035	0.00106715	0.00157324	0.00160085	0.000222433	0.00045068	0.000200183	0.000241068	0.000174366	0.00046612	0.000425322	0.000657537	0.000188784	0.000209486	0.000189848	0.000328295	0.000182048	0.000244963	0.000322165	0.000229512	0.00028555	0.000165498	0.000122596	8.32468e-05	0.00371334	0.00160753	0.00239177	0.000259242	0.000272425	0.000279558	0.000229302
32	783.09	Unknown	Unknown	0.000113812	0.000109997	0.000151649	0.000182874	6.87817e-05	0.000120991	0.000146797	0.000236858	0.000152365	6.46847e-05	0.000129778	0.000118308	0.00018112	7.3783e-05	0.000137075	0.00015316	4.40817e-05	0.000123802	4.19789e-05	9.83996e-05	5.19703e-05	5.54618e-05	4.20773e-05	4.5335e-05	5.05866e-05	0.000103968	4.38358e-05	6.29281e-05	0.000106191	4.11493e-05	5.54865e-05	7.99747e-05	5.70789e-05	4.74577e-05	5.69037e-05	5.94895e-05	8.23201e-05	5.57252e-05	5.09275e-05	6.89397e-05	6.47545e-05	8.20621e-05	8.17175e-05	5.60876e-05	7.0669e-05	4.36766e-05
33	785.65	Unknown	Unknown	0.113453	0.0273638	0.0273958	0.0288262	0.0277491	0.0273484	0.16327	0.132289	0.132516	0.0686742	0.0629029	0.0634606	0.0318253	0.0305646	0.0329358	0.0388842	0.0381794	0.041629	0.0237447	0.0237738	0.0269401	0.0259561	0.0266341	0.0287145	0.0359725	0.0485793	0.0508097	0.0379137	0.0391739	0.0375487	0.0458608	0.043723	0.0505207	0.032211	0.0279084	0.0291023	0.0291336	0.0205737	0.0214689	0.0667226	0.0653907	0.0583068	0.0159528	0.0154211	0.0135165	0.0591093
34	786.99	Unknown	Unknown	0.000113812	0.000113926	0.000147436	6.93658e-05	8.02453e-05	6.91379e-05	0.000135505	0.000287613	0.000152365	0.000121284	8.8629e-05	9.20172e-05	0.000165595	0.000106985	8.65734e-05	0.000179416	5.14287e-05	4.57116e-05	4.5208e-05	4.29982e-05	6.49629e-05	4.15964e-05	0.000142011	6.97462e-05	7.58799e-05	4.91483e-05	7.97014e-05	0.000131492	9.26759e-05	5.98535e-05	4.62388e-05	5.05104e-05	7.61051e-05	4.01565e-05	4.17294e-05	3.96597e-05	3.77301e-05	0.000122596	5.87625e-05	0.000159815	0.000103607	0.000148738	4.50855e-05	5.20814e-05	4.157e-05	4.76472e-05
35	788.95	Unknown	Unknown	0.000517491	0.00101158	0.000619233	0.0021062	0.0013699	0.000167083	0.006253	0.00587914	0.00574139	0.00319543	0.00796395	0.00259948	0.00050196	0.000426097	0.000905413	0.000400841	0.000185511	0.000257128	0.000267212	0.000288584	0.000332123	4.50627e-05	0.000449701	0.00020052	0.00049593	0.000293	0.000301869	0.000347513	0.000120672	0.000317972	5.54865e-05	0.000220983	0.000420957	0.000904435	0.000837433	0.00038569	0.000635408	0.000917608	0.000710046	0.000459076	0.000689635	0.00050434	0.000215095	0.000306479	0.000226557	0.000340479
36	791.29	Unknown	Unknown	0.00425196	0.00106855	0.00592694	0.00181455	0.00139999	0.0013021	0.0254242	0.0213383	0.00873329	0.00454572	0.000810323	0.00337999	0.000406225	0.000651135	0.00251965	0.0114065	0.00854359	0.00841094	0.00792271	0.000923634	0.000621208	0.000513888	0.000558401	0.000707924	0.00421676	0.00570404	0.00217585	0.00130271	0.000729823	0.00111009	0.0369702	0.000972324	0.000331771	0.00430679	0.00382298	0.00379741	0.00219692	0.000207112	0.00154056	0.0197168	0.00916438	0.0109929	0.000691311	0.00129002	0.00139156	0.000443715
37	799.5	Unknown	Unknown	0.00343927	0.00302493	0.00337419	0.00548936	0.00536211	0.00606253	0.00372075	0.00463564	0.00065794	0.00481416	0.00427002	0.00449734	0.00346456	0.00320772	0.00351524	0.00200333	0.00168705	0.00189037	0.00221842	0.00200438	0.00200654	0.00167512	0.00208107	0.00188751	9.12366e-05	0.000627586	0.000629641	0.000450828	0.000189213	0.000380631	0.000262405	0.00197622	0.00144719	4.38071e-05	0.00268586	0.00220111	0.000929531	0.000939898	0.00105185	0.00525665	0.0050897	0.00513059	0.000517544	0.000792237	0.000806458	0.000695848
38	800.35	Ethyl butanoate	Ester	0.0230026	0.0274915	0.0267702	0.0168527	0.015463	0.0158066	0.0879457	0.105698	0.0937288	0.0251801	0.0245677	0.0255282	0.032247	0.0306421	0.0305225	0.0506731	0.0491723	0.0521122	0.00482838	0.00603628	0.00601313	0.0228009	0.0227077	0.0225141	0.0207505	0.0245486	0.0221969	0.156868	0.16206	0.15377	0.126817	0.120169	0.126956	0.155601	0.221466	0.155422	0.0744748	0.0570283	0.0572199	0.0126144	0.0127404	0.0133795	0.00523086	0.0046112	0.00490214	0.0134583
39	800.76	Hexanal	Aldehyde	0.153792	0.179614	0.180993	0.0898256	0.0878643	0.0846089	0.0837309	0.101125	0.0984798	0.182731	0.179934	0.181578	0.233238	0.233999	0.236398	0.0766017	0.0749527	0.08282	0.0446849	0.0455342	0.0474968	0.0786648	0.0795279	0.0787487	0.0258696	0.0275949	0.0273496	0.0313072	0.0349311	0.0353809	0.050243	0.052997	0.0534746	0.0708407	0.107505	0.0749399	0.140665	0.112781	0.119541	0.0868906	0.0882927	0.0910992	0.0342593	0.0348955	0.0386809	0.109283
40	809.45	Unknown	Unknown	0.27129	0.123064	0.129468	0.103913	0.0901284	0.0937639	0.273986	0.209657	0.197763	0.111735	0.147335	0.111518	0.134091	0.130519	0.131608	0.0566201	0.0581264	0.0578271	0.068093	0.056216	0.051069	0.055006	0.0547365	0.0552181	0.0617112	0.0615205	0.0634204	0.0615606	0.0612887	0.0626843	0.0763818	0.0655582	0.0732987	0.0701745	0.0718476	0.066658	0.0685967	0.0650694	0.0730741	0.159105	0.0913232	0.103461	0.064971	0.065319	0.0695414	0.0656767
41	810	Unknown	Unknown	0.00545766	0.00566879	0.00747502	0.00478782	0.00498094	0.0047057	0.0093668	0.0112423	0.0119988	0.00664959	0.00527659	0.00453349	0.00878947	0.00538985	0.00711525	0.00409068	0.00561491	0.00494638	0.00649542	0.00597261	0.00364604	0.00429136	0.00537099	0.00475843	0.00377593	0.00360862	0.00481397	0.00376066	0.00352941	0.00420845	0.00463428	0.00282648	0.00574237	0.00365516	0.00712055	0.00181046	0.0018865	0.00336023	0.00446007	0.00483048	0.00633623	0.00552209	0.0033166	0.00358059	0.00457998	0.00363806
42	811.24	Unknown	Unknown	0.00459873	0.00340206	0.000703482	0.00219921	0.000249334	0.000769159	0.00552184	0.00376434	0.00553362	0.00228014	0.00288203	0.00198658	0.00189917	0.00338664	0.00241323	0.00157623	0.00157684	0.000698055	0.00177684	0.00198701	0.00151201	0.00142468	0.00169712	0.00156842	0.000263773	0.00195175	0.00179428	0.00132431	0.000324366	0.00204063	0.0020715	0.000258866	0.00243893	0.0016884	0.000458075	0.001632	0.00152121	0.000538677	0.00143087	0.00425076	0.00197825	0.00298501	0.00032687	0.00137114	0.000576784	0.00157434
43	814.79	Unknown	Unknown	0.000314762	0.000208209	0.000219048	0.000353135	0.000212077	0.000280873	0.00055049	0.000414501	0.000360136	0.000200523	0.000307036	0.000287554	0.000287204	0.000241639	0.000209219	0.000213548	0.000175409	0.000355218	0.000175988	0.000181915	0.000225746	0.000148187	0.000149024	0.000240624	0.00026016	0.000160677	0.000207224	0.000304309	0.000266443	0.000541487	0.00013756	0.000300958	0.000306799	0.000178879	0.000783374	0.000529457	0.000111475	0.000182964	0.000131236	0.000274192	0.000305965	0.000326539	0.000123046	0.000301471	0.000172516	6.75002e-05
44	818.36	Unknown	Unknown	0.000346772	0.000227852	0.00029066	0.000127696	0.000170521	0.000263588	0.000584366	0.000930512	0.00060946	0.000435005	0.000245312	0.000307272	0.000152658	0.000444543	0.000450903	0.00024418	0.000268164	0.000131421	0.00016953	0.000132302	0.000266348	0.000362235	0.000248958	0.000214469	0.000220413	0.000181471	0.000214198	0.000257348	0.00104357	0.000679898	0.000494755	0.000240977	0.00016648	0.000842375	0.00119024	0.00017946	0.00016807	6.96565e-05	0.000239947	0.000365067	0.000260637	0.000324829	0.000157799	0.000133208	8.41793e-05	0.000167758
45	836.91	Unknown	Unknown	0.00205218	0.00111765	0.000954124	0.00566435	0.00592096	0.00601067	0.00364453	0.00616676	0.0060392	0.00455219	0.00411808	0.00469452	0.00132217	0.00201428	0.00137435	0.00525207	0.0046543	0.00494162	0.00495916	0.00504153	0.00511664	0.00532434	0.00499142	0.00602346	0.0056648	0.00694126	0.00655345	0.00295199	0.00266154	0.00311425	0.00697743	0.00574029	0.00638926	0.00496207	0.00672886	0.00619088	0.00489119	0.00572484	0.0044111	0.00371021	0.00537948	0.00512033	0.00448507	0.00551962	0.00532928	0.00478954
46	839	Unknown	Unknown	7.11327e-05	0.000292672	0.000164286	8.82838e-05	0.000222108	0.000169964	0.000462976	0.000186102	0.00068218	0.000109964	0.000134526	0.000118308	0.000144896	0.000154944	0.000111824	0.000173289	0.000140511	6.28535e-05	0.000101718	0.000124033	7.47073e-05	3.46636e-05	7.71417e-05	9.06701e-05	0.00025474	0.000113419	5.97761e-05	0.000199116	0.000302162	0.000240349	0.000428865	0.000585078	0.000765808	0.000136897	0.000195369	0.000250848	7.71751e-05	0.000146743	4.30925e-05	0.000194285	0.000200739	0.000116255	6.76282e-05	4.80751e-05	6.44335e-05	0.000117133
47	844.94	Unknown	Unknown	0.000394787	0.000451775	0.000478115	0.000255392	0.000328146	0.000276551	0.000762217	0.00114199	0.000640626	0.000546586	0.000462137	0.00585295	0.000776227	0.00047959	0.000483368	0.000423596	0.000315919	0.000379026	0.000275285	0.00033489	0.00045068	0.000398632	0.000461974	0.000183084	0.00025745	0.000309067	0.000324783	0.000552265	0.000270305	0.000214163	0.000279745	0.00727981	0.00762954	0.000209909	0.000312022	0.000284558	0.000283833	0.0002164	0.000107731	0.000482578	0.000579552	0.00110442	0.000193492	0.000408638	0.000300343	0.000250148
48	851.6	Unknown	Unknown	0.00524604	0.00630717	0.00654618	0.00434482	0.00412404	0.000324084	0.00271575	0.00209365	0.00305423	0.00575532	0.00507876	0.00585295	0.0115554	0.010171	0.0109497	0.00255996	0.000246123	0.00253795	0.00200449	0.000663164	0.00166386	0.0104476	0.0108349	0.0104628	0.00025745	0.00341959	0.00328968	0.00421806	0.0048288	0.00434499	0.00680057	0.00727981	0.00762954	0.013603	0.014206	0.0154445	0.00280146	0.00277883	0.00315456	0.0209843	0.0194069	0.0221414	0.00236323	0.0026882	0.00289223	0.00850007
49	865.25	Unknown	Unknown	0.0154251	0.00840694	0.0084481	0.00410677	0.00560571	0.0112666	0.0179036	0.0104429	0.0132662	0.00481093	0.00431908	0.00414406	0.0235714	0.00720676	0.0103365	0.00203396	0.00568655	0.00213035	0.0026253	0.00140902	0.00171827	0.00290828	0.00224675	0.00271225	0.0023839	0.00605753	0.00617387	0.00239315	0.0025621	0.0029244	0.0047938	0.00349469	0.00284324	0.00356754	0.00482164	0.00364175	0.00276973	0.00313361	0.00476466	0.00708669	0.00153144	0.00534771	0.00483072	0.00273127	0.00253265	0.00376413
50	867.58	Isopentyl acetate	Ester	0.000617076	0.00065802	0.016892	0.000466643	0.00053879	0.000494048	0.0167885	0.00108701	0.000858785	0.000525563	0.0172494	0.000348351	0.0169036	0.000348625	0.000431063	0.000364958	0.0146471	0.0141135	0.00103736	0.000200107	0.0151542	0.000324105	0.0138417	0.000574534	0.0148887	0.000928147	0.000399503	0.000251713	0.013717	0.000552709	0.0154056	0.0156466	0.0150082	0.000341331	0.000227615	0.000347022	0.0153253	0.016334	0.0161038	0.00126285	0.000518036	0.000654787	0.000276149	0.000280438	0.000562234	0.016213
51	870.9	Unknown	Unknown	0.053282	0.0119897	0.0140107	0.00821828	0.00820795	0.00728396	0.0450526	0.0248066	0.0202403	0.0112293	0.0110043	0.0112146	0.014562	0.0140557	0.0139022	0.00876249	0.00809084	0.00939374	0.00566392	0.00589157	0.00613006	0.00701245	0.00726535	0.00762936	0.0094588	0.0102276	0.0108434	0.011018	0.0103285	0.00991978	0.00809525	0.00731453	0.00893522	0.00699636	0.00621673	0.00608181	0.00893688	0.00949372	0.0093256	0.0228582	0.0142071	0.0171202	0.00758751	0.00664538	0.00553193	0.00718381
52	886.9	Artifact	Unknown	0.07024	0.0203534	0.0149774	0.025008	0.0184321	0.0199592	0.0533128	0.0193123	0.0182596	0.020704	0.021597	0.0190229	0.0134339	0.0172818	0.018478	0.0401147	0.0426482	0.0348275	0.0325893	0.0418827	0.0443209	0.0451139	0.0430959	0.0365915	0.0385533	0.0223275	0.0130651	0.0313729	0.0464441	0.0325818	0.0115932	0.032878	0.0159797	0.0156638	0.0378248	0.0140921	0.0150243	0.0162476	0.0210605	0.0330049	0.0553764	0.0168108	0.0152643	0.015343	0.0111252	0.0125501
53	887.15	Artifact	Unknown	0.00153291	0.000473382	0.000625552	0.00095378	0.000472874	0.000420589	0.00118849	0.00118429	0.00118083	0.000706681	0.00111261	0.000704917	0.000522659	0.000387361	0.000607817	0.00128829	0.00156215	0.00162467	0.00127148	0.000644972	0.00199842	0.00185017	0.00198289	0.0014359	0.00166665	0.000518893	0.00044035	0.00147834	0.00202342	0.00148418	0.000264717	0.000415658	0.000599328	0.000589571	0.00161322	0.000240933	0.000139773	0.000249835	0.000310462	0.000883682	0.00196368	0.00145489	0.000449916	0.000187292	0.000561195	0.000293824
54	895.99	Unknown	Unknown	0.00701013	0.00325867	0.00324781	0.00180509	0.00165506	0.00164923	0.0108771	0.00913593	0.00681834	0.00161227	0.0021271	0.000852802	0.000589932	0.00305831	0.00364149	0.000826187	0.000836635	0.00126754	0.00103333	0.00117914	0.000783615	0.000844926	0.000708302	0.00105753	0.00104516	0.00146783	0.00108195	0.00128768	0.00136021	0.00115779	0.00108314	0.000980743	0.00123314	0.00115724	0.00115799	0.00112435	0.00102471	0.000808015	0.000821695	0.00369141	0.00274397	0.0029662	0.000780543	0.0013471	0.00112551	0.00126861
55	896.89	Unknown	Unknown	0.000172497	0.000443918	0.000379122	0.000119814	0.000329579	0.000360093	0.000705756	0.00100665	0.000931505	0.000226396	0.000337107	0.000331919	0.000489023	0.000429786	0.000413027	0.00015666	0.000112959	0.000218083	0.000206665	0.000241451	0.000199761	0.000219248	0.000392722	0.000173494	0.00028455	0.000279767	0.000283936	0.000276132	0.000282855	0.000129059	0.000341011	0.000222035	0.000422146	0.000170665	0.000317712	0.000177477	0.000103758	0.000145814	0.000186081	0.000333731	0.000513179	0.000712914	0.000200067	0.000236369	0.000267087	0.000157831
56	902.47	Heptanal	Aldehyde	0.0852348	0.102439	0.107102	0.0505835	0.051089	0.0497908	0.038921	0.0320138	0.0323568	0.0397746	0.03969	0.0409871	0.0638576	0.0643222	0.0645224	0.0169141	0.0154598	0.0189265	0.00867025	0.00983335	0.0102698	0.0139279	0.0140617	0.0149475	0.00602252	0.0060821	0.00645681	0.00780966	0.00694683	0.00734982	0.00567234	0.00510786	0.00546411	0.0121975	0.0126393	0.0121368	0.0125787	0.0127518	0.013013	0.0199424	0.0177541	0.0196248	0.00786272	0.00807361	0.00921711	0.0206987
57	910.88	Unknown	Unknown	0.00502019	0.00591039	0.004897	0.00384507	0.00419282	0.00373633	0.0138949	0.0146809	0.00861209	0.00497426	0.00488409	0.00566727	0.00614254	0.00496929	0.00540001	0.00434449	0.00229041	0.00364264	0.00371432	0.00369454	0.0030963	0.00432775	0.00360988	0.00476454	0.00410023	0.00381561	0.00386951	0.00365359	0.00345507	0.00317691	0.0042505	0.00389245	0.00425713	0.00292869	0.00337629	0.0025402	0.00272771	0.0115946	0.00468533	0.00598522	0.00453119	0.0061444	0.00344153	0.00362166	0.00426405	0.00340082
58	921.76	Methyl hexanoate	Ester	0.0021731	0.00249066	0.00171026	0.00349036	0.00334881	0.00278568	0.0125653	0.0109081	0.0114516	0.00142792	0.00188653	0.00112557	0.00260553	0.00213233	0.00211744	0.0626248	0.0627807	0.0665514	0.000649865	0.000524247	0.000440124	0.0311167	0.0329457	0.0328226	0.0244586	0.0260874	0.0258362	0.171825	0.168631	0.165328	0.0205566	0.0196201	0.0216103	0.129981	0.126012	0.132973	0.0440044	0.0473711	0.0466486	0.00107327	0.000979411	0.000507759	0.00314565	0.00297665	0.00297849	0.000533053
59	922.65	Unknown	Unknown	0.000366334	0.000349635	0.000389653	0.000611681	0.00122661	0.00103275	0.000829969	0.00194562	0.0032343	0.00393121	0.00480496	0.00467316	0.000390701	0.000343091	0.000387777	0.00125854	0.00138398	0.0012304	0.000361664	0.000296026	0.000470169	0.00145761	0.00189874	0.00164078	0.000911463	0.000258029	0.00150536	0.00316237	0.00368966	0.00124196	0.000260093	0.000368305	0.000629056	0.00209088	0.00293908	0.00373793	0.00106244	0.000243333	0.00125164	0.00183944	0.00131452	0.00140018	0.000302448	0.000180282	0.000352306	0.00032956
60	927.74	α-Thujene	Monoterpene hydrocarbon	2.27956	2.87016	3.29044	1.13831	1.03656	1.05767	17.2852	19.8625	19.9639	1.86887	1.81726	1.84764	4.69245	4.05622	3.99982	0.889839	0.916981	0.946787	0.325493	0.361872	0.347124	0.878418	0.919929	1.04341	1.76205	1.90171	1.94747	0.643294	0.665299	0.637922	1.72152	1.78985	1.83859	0.613364	0.637698	0.644624	0.17805	0.195552	0.196163	4.39894	5.15664	5.1654	1.85195	2.00649	2.05829	0.368068
61	932.89	Unknown	Unknown	0.329682	0.267508	0.500837	0.264421	0.239704	0.00015556	2.68366	1.84716	3.51894	0.000281379	0.171326	0.351847	0.766131	0.658864	0.645951	0.074917	0.178595	0.0812839	0.000205051	0.000106668	0.0774171	0.000139521	0.000210387	0.253434	0.297839	0.324597	0.336975	0.0533274	0.000169906	0.136659	0.00023813	0.300596	0.000202154	0.132525	0.000121395	0.151583	0.0534781	8.82316e-05	7.63912e-05	0.795785	0.971307	1.00183	0.310821	0.000153239	0.359683	8.33826e-05
62	936.41	α-Pinene	Monoterpene hydrocarbon	4.06283	5.33041	6.34718	3.30705	3.03111	3.17132	37.7523	44.5733	44.3588	4.51375	4.35511	4.52556	9.5674	8.17634	8.10409	2.46095	2.56525	2.74815	1.01431	1.1126	1.1326	2.9888	3.19439	3.70852	4.18378	4.52358	4.74383	1.83807	1.94676	1.88193	4.00529	4.11793	4.35842	1.81264	1.91281	1.97497	0.686323	0.745313	0.795213	10.6711	13.0272	13.5968	4.13773	4.53526	4.7892	1.56109
63	938.35	Unknown	Unknown	0.0167002	0.00865247	0.0087851	0.00908692	0.00886138	0.00858894	0.0175874	0.015032	0.0139102	0.0088796	0.00917944	0.00877778	0.00929402	0.00859203	0.00892968	0.00662788	0.00638818	0.00705292	0.0107999	0.00805306	0.00822349	0.00745962	0.00725133	0.00642885	0.00675964	0.00679381	0.00633826	0.00624303	0.00658289	0.00682517	0.00656475	0.0071167	0.00710751	0.00779037	0.00660557	0.00715857	0.00731877	0.00711239	0.00690263	0.0118373	0.00984915	0.00878235	0.00706527	0.00709909	0.00669901	0.00612267
64	939.71	Unknown	Unknown	0.00728755	0.00556273	0.00522767	0.00457184	0.00310951	0.00396535	0.0225503	0.012638	0.0633423	0.00467832	0.00466094	0.00527456	0.00727842	0.00388652	0.00558218	0.00477946	0.00303154	0.00356265	0.00367235	0.00407408	0.00430785	0.00402098	0.00472932	0.0100435	0.00291505	0.00420502	0.00401795	0.00463132	0.00441562	0.00340417	0.00474641	0.00447017	0.00396817	0.00217941	0.003455	0.00311626	0.0025039	0.00268595	0.00303214	0.00546034	0.02331	0.00630852	0.00301791	0.00361364	0.0101878	0.00342564
65	945.36	Artifact	Unknown	0.0184536	0.0272676	0.0383988	0.0583004	0.0589846	0.0598187	0.0207662	0.022087	0.0236408	0.0310212	0.0282394	0.0294537	0.0309197	0.0329847	0.0369091	0.011908	0.0123493	0.0130621	0.000797599	0.00434695	0.0045945	0.0260471	0.0259407	0.0293274	0.00430077	0.0122077	0.00421122	0.0295105	0.0301872	0.0285978	0.00637979	0.00587499	0.00221894	0.0159348	0.0172873	0.0180442	0.00347545	0.00397321	0.00396059	0.090875	0.0949511	0.0950279	0.0127254	0.0127229	0.0152105	0.0104675
66	950.21	Fenchene	Monoterpene hydrocarbon	0.00438355	0.00506774	0.00448628	0.00231587	0.0023959	0.00292972	0.0163707	0.0225269	0.0190076	0.00243861	0.00310202	0.00355088	0.00691877	0.00588973	0.00583469	0.00152022	0.0018496	0.00199512	0.0010309	0.000856656	0.00101586	0.00189177	0.00169712	0.00243065	0.0024661	0.00276459	0.00237909	0.00161359	0.00126754	0.00151878	0.00273502	0.00263075	0.0026173	0.00135163	0.00117317	0.00190168	0.000324993	0.000344568	0.000841283	0.00526762	0.0071748	0.00736507	0.00245716	0.00264513	0.00264489	0.0011217
67	953.8	Camphene	Monoterpene hydrocarbon	0.0384295	0.0517223	0.0610155	0.0303302	0.0263721	0.030062	0.264958	0.323217	0.321972	0.0417136	0.0365959	0.0403413	0.0883191	0.0763747	0.0717206	0.0204385	0.0201931	0.0230444	0.00781857	0.00822588	0.00829089	0.028107	0.0293779	0.0319873	0.0325977	0.0338859	0.0371379	0.0147421	0.0138	0.0154459	0.0301731	0.0320983	0.0346635	0.0131175	0.0144346	0.0155129	0.00571525	0.00580564	0.00550604	0.109023	0.122483	0.13146	0.033151	0.0361475	0.0390893	0.0122046
68	962.12	Unknown	Unknown	0.012025	0.0036142	0.00332574	0.00213773	0.00212364	0.00236077	0.0177342	0.0117498	0.0110257	0.00941486	0.00819977	0.00889116	0.00277113	0.00331839	0.00387055	0.00561352	0.00615675	0.00593108	0.00387497	0.00366146	0.00395299	0.00485204	0.00528772	0.0047811	0.00592676	0.0084157	0.00787052	0.00732408	0.00775485	0.00711508	0.00860503	0.00781227	0.00825622	0.00171578	0.0015677	0.0015616	0.00188393	0.00217328	0.00182947	0.0139587	0.0138979	0.0136035	0.00197249	0.00157847	0.0021554	0.00793922
69	962.19	Unknown	Unknown	0.000208063	0.000571594	0.00269387	9.45898e-05	0.000160491	0.000162762	0.00291618	0.00838307	0.00639933	0.000489987	0.000194667	0.000123237	0.000827975	0.000339402	0.000697998	0.00162874	0.00114888	0.00291031	0.00407841	0.000263777	0.00170446	0.000137788	0.000184088	0.000236265	0.00259347	0.00109922	0.000771111	0.000260165	0.000139014	0.000280563	0.00127735	0.00037988	0.000312745	9.49154e-05	0.000269344	0.000173511	0.000107188	0.000153244	0.00015572	0.00116257	0.00148288	0.00307391	8.45353e-05	0.000118185	0.000177712	9.33091e-05
70	965.92	Unknown	Unknown	0.0036331	0.000243566	0.000612914	0.000512361	0.000332445	0.00023334	0.00347797	0.00292265	0.00121892	0.0021346	0.00252434	0.00146735	0.000481261	0.000392895	0.000643889	0.000984598	0.00113051	0.00132468	0.00164283	0.000942652	0.000597659	0.000811129	0.00107823	0.000728848	0.00147514	0.00222585	0.00150636	0.00132619	0.000803191	0.00126066	0.00088316	0.00125329	0.00283135	0.000192569	0.000267447	0.000187392	0.000374728	0.000191323	0.000640511	0.0017752	0.000343199	0.00123435	0.000271452	0.000191299	0.000242145	0.000194559
71	967.29	Unknown	Unknown	0.00538653	0.0026144	0.000494965	0.00254289	0.00409538	0.00416844	0.00266211	0.00118006	0.00161715	0.00366116	0.00578621	0.00245982	0.0017077	0.00355265	0.00134008	0.0013338	0.00183398	0.00129231	0.00117702	0.00149749	0.00116446	0.00100091	0.00114135	0.000975575	0.00146791	0.00216064	0.00203637	0.00148773	0.00159769	0.00122887	0.00238245	0.00388404	0.00369229	0.00219948	0.00216993	0.00146543	0.000214375	0.000250763	0.000230153	0.00130672	0.000451662	0.000774461	0.000881046	0.000695086	0.000809576	0.00153464
72	971.28	Unknown	Unknown	0.0036331	0.00101158	0.000703482	0.000321605	0.0006262	0.000766278	0.0043277	0.00251238	0.002843	0.0032407	0.002154	0.00254033	0.000652031	0.000577352	0.00053928	0.0018668	0.00184317	0.00201703	0.00164283	0.00136767	0.0011742	0.0014862	0.00134823	0.00188838	0.0016251	0.00244418	0.00259926	0.0049685	0.00523329	0.00521473	0.00255238	0.00329685	0.00283135	0.000396089	0.000404016	0.000213171	0.000252963	0.000303702	0.000640511	0.00875691	0.0103202	0.0084353	0.000539147	0.000241377	0.000717083	0.00246773
73	972.25	Unknown	Unknown	0.000295201	0.000341778	0.00112473	0.000860767	0.000722208	0.00112637	0.000736809	0.0011716	0.00139553	0.000478667	0.000674214	0.000598112	0.000408813	0.00142401	0.000831465	0.00026431	0.000265409	0.000390453	0.000241379	0.00013809	0.000148603	0.000285108	0.000584699	0.000250215	0.000188797	0.000161622	0.000186302	0.000797402	0.000274166	0.00026747	0.000236974	0.000179943	0.000206911	0.000690875	0.000474197	0.000325209	0.000248675	0.000395649	0.000363348	0.000766171	0.000539081	0.00121213	0.00011741	7.41158e-05	0.000154848	0.000386141
74	975.24	Sabinene	Monoterpene hydrocarbon	0.945921	0.93507	0.904583	0.0207262	0.0181598	0.0216632	2.63074	3.84041	3.41905	0.0671104	0.0612696	0.0629217	1.37596	1.05367	0.96323	0.00603187	0.0187899	0.00609679	0.00769424	0.0117757	0.00863113	0.00753154	0.00964184	0.00680984	0.175407	0.173721	0.166504	0.0166384	0.0181896	0.0148221	0.437667	0.45766	0.458867	0.0142656	0.012735	0.0134555	0.00660362	0.0119475	0.00709948	0.271546	0.28976	0.267016	0.0825074	0.0894177	0.0844214	0.0252729
75	977.06	Unknown	Unknown	0.186099	0.103366	0.0979125	0.0845585	0.0779941	0.074666	0.172701	0.14296	0.121823	0.0905036	0.121427	0.0870269	0.103536	0.0942892	0.0953858	0.0510381	0.0551343	0.0514361	0.0515307	0.0486822	0.04407	0.0434483	0.0420475	0.0411904	0.0564095	0.0537153	0.0501621	0.0537979	0.049709	0.0475751	0.060389	0.0515627	0.0593192	0.0687516	0.0626984	0.0658083	0.066898	0.0638472	0.0621119	0.111982	0.0748286	0.0808773	0.0591663	0.0594839	0.0653294	0.0589466
76	978.4	Unknown	Unknown	0.00565861	0.00226673	0.00106154	0.00203368	0.000257931	0.001377	0.00447167	0.00102356	0.0018734	0.000380023	0.00309252	0.00324196	0.00216826	0.00243484	0.00203808	0.00129179	0.000362756	0.00129516	0.001994	0.00149832	0.000138858	0.000136921	0.00116239	0.00116215	0.001925	0.00131566	0.00153126	0.00175541	0.00149923	0.000321712	0.0021686	0.00147006	0.00130568	0.000128683	0.00162365	0.000187392	0.00164812	0.000798728	0.00196169	0.00366007	0.00251571	0.00293543	0.00155357	0.00179681	0.00235182	0.000995628
77	978.77	Unknown	Unknown	0.245525	0.239822	1.67391	0.00416353	0.00379876	0.00459335	6.77926	1.00249	0.900852	0.00498719	0.00361005	1.13787	0.363367	0.271149	2.01129	0.00324173	0.00340348	0.00356646	0.00200207	0.23053	0.00188636	0.00357555	0.00341878	0.00279769	0.047462	0.0459839	1.19068	0.00247016	0.00306506	0.00285052	0.118846	0.122638	0.129638	0.00232178	0.00246109	0.00268893	0.00163611	0.00352833	0.00150726	0.0744862	0.00773654	0.00867294	1.07052	0.0233755	0.0230818	0.00192376
78	982.37	β-Pinene	Monoterpene hydrocarbon	4.83962	6.19925	7.25295	3.40224	3.09801	3.20208	28.3978	42.5585	41.6617	4.84291	4.65727	4.80358	9.95075	8.60031	8.66743	2.58728	2.62461	2.77235	0.848125	0.922488	0.924893	3.05485	3.22533	3.63937	4.45404	4.8293	4.96886	1.66247	1.74668	1.69099	4.30755	4.39688	4.59227	1.75777	1.84218	1.88334	0.530634	0.718122	0.589226	13.3021	15.416	15.7791	4.48468	4.79896	5.01524	1.16412
79	985.38	Unknown	Unknown	0.0269149	1.72635	2.01371	0.0265719	0.0248058	0.0247643	8.06695	12.0765	11.7404	0.0348715	6.28142	1.35138	0.0439137	2.38315	2.41144	0.0366358	0.0364409	0.039651	0.0171016	0.0207119	0.0211438	0.0310794	0.0306498	0.0312768	0.0369833	0.0355059	0.0377107	0.0193274	0.0208154	0.019645	0.0411571	0.0351468	0.0419946	0.0237535	0.0226619	0.0255151	0.00991272	0.0164111	0.0119082	4.00705	0.0519946	4.67225	0.0288913	0.030709	0.0309956	0.0157841
80	985.79	Artifact	Unknown	0.434742	0.551949	0.642149	0.299247	0.270607	0.278611	1.44456	2.51817	2.10486	0.00355281	0.402827	0.417712	0.887838	0.766421	0.768997	0.194753	0.204657	0.213687	0.0936896	0.106146	0.000886744	0.233655	0.245262	0.2745	0.346598	0.37777	0.399124	0.203276	0.136005	0.00130275	0.358571	0.00263706	0.382815	0.00120926	0.155203	0.161017	0.0459312	0.120405	0.00192741	1.1079	1.28228	1.32601	0.00106139	0.399764	0.000683827	0.00345244
81	986.43	6-Methyl-5-heptene-2-one	Ketone	1.10476	1.45303	0.0145836	0.8214	0.741783	0.0137887	7.16108	10.7123	10.5448	5.77682	1.1656	0.0175178	2.35013	2.04449	0.131781	4.10954	4.24298	4.47609	2.3782	2.70083	0.308977	3.40889	3.65038	4.00473	1.33448	5.11645	1.45764	0.480289	0.505025	0.485673	5.89309	5.81669	6.22789	0.455084	2.12847	2.19718	1.6122	2.59223	0.146568	9.45244	0.0296041	4.26993	1.2083	1.2836	1.33332	3.4134
82	990.1	β-Myrcene	Monoterpene hydrocarbon	8.74571	11.2009	12.8001	6.85633	6.25225	6.51647	39.6025	72.5576	56.8128	9.74257	9.3778	9.69561	17.3646	15.0138	14.9466	5.47566	5.62511	5.98689	2.91742	3.36066	3.43651	4.32936	4.68201	5.17457	6.85361	7.29131	7.62915	6.10703	6.39985	6.18892	8.9058	8.78935	9.51629	3.28791	3.44705	3.57571	2.66261	3.74431	3.07255	14.513	16.5687	17.2959	4.83899	5.16206	5.42288	5.48824
83	990.54	2-Pentylfuran	Heterocyclic furan	0.00718974	0.000681591	0.0103016	0.00551301	0.00259651	0.00520983	0.0158428	0.00188217	0.0224011	0.00869363	0.00258449	0.000443654	0.00114882	0.000636379	0.0121365	0.00470244	0.00104051	0.00559968	0.0014733	0.000857483	0.000443372	0.00507909	0.00524652	0.00518563	0.00415985	0.00390729	0.000791037	0.00351364	0.0014162	0.00395407	0.000931711	0.00587393	0.00434275	0.00304368	0.00328998	0.000469967	0.000263253	0.000741145	0.00379801	0.00136156	0.0119715	0.00695476	0.00511814	0.00589821	0.00698792	0.000619414
84	997.38	Unknown	Unknown	0.029561	0.00812016	0.00831331	0.00515041	0.00506119	0.00521415	0.0388363	0.0454767	0.0343099	0.0288639	0.0270065	0.0269594	0.00798479	0.00730452	0.00801164	0.0198127	0.0208084	0.0233167	0.0125428	0.0132707	0.0128351	0.0163214	0.0168432	0.0169039	0.0241849	0.0288538	0.0333909	0.05338	0.0548023	0.0531106	0.0300506	0.0304557	0.034233	0.00101486	0.00419665	0.00409883	0.00379702	0.00444316	0.00367559	0.101703	0.122061	0.106855	0.00369138	0.00338128	0.0032435	0.0220468
85	997.79	Ethyl hexanoate	Ester	0.00400299	0.00365545	0.00499599	0.00610892	0.00454389	0.00533802	0.0269288	0.046276	0.0281079	0.00279438	0.00335208	0.000340135	0.00196385	0.00134285	0.00172966	0.0274138	0.0271736	0.0296259	0.000217967	0.000229875	0.000196513	0.0122891	0.0127915	0.012951	0.00580211	0.0062494	0.00690215	0.105597	0.105261	0.102268	0.0393434	0.0381553	0.0411396	0.104445	0.103751	0.107685	0.0307629	0.0414419	0.0324075	0.00274035	0.00210776	0.0028243	0.00219134	0.00222748	0.00213878	0.000465553
86	999.85	Unknown	Unknown	0.0465315	0.0609818	0.063048	0.0449711	0.0410355	0.0429058	0.107145	0.206565	0.136453	0.0577052	0.0541492	0.0537742	0.074999	0.0651246	0.0617503	0.0616245	0.063632	0.0641953	0.0366548	0.0402463	0.0410395	0.049998	0.0504174	0.0523262	0.063395	0.0614061	0.0675549	0.0436101	0.0444246	0.0414317	0.0677039	0.0594896	0.068673	0.0404833	0.0389601	0.0423198	0.0239646	0.0305876	0.0242336	0.0819301	0.0837939	0.0888989	0.0439537	0.0477716	0.0501729	0.0339278
87	1004.11	Octanal	Aldehyde	2.96015	3.52073	3.67964	1.61513	1.53835	1.53635	4.23111	8.72775	4.86302	2.33908	2.24439	2.29527	2.82846	2.61202	2.63589	0.36357	0.362096	0.376968	0.223163	0.232621	0.240065	0.389594	0.400245	0.410491	0.042117	0.0443015	0.0440759	0.251472	0.25775	0.249165	0.485411	0.448708	0.465139	0.129488	0.130171	0.131578	0.195105	0.304502	0.211461	0.99666	1.03797	1.06102	0.0154286	0.0148272	0.0157872	0.156908
88	1007.25	Pseudolimonene	Monoterpene hydrocarbon	0.0295165	0.0384559	0.041516	0.0266507	0.072473	0.0261068	0.145939	0.325438	0.205769	0.0261698	0.0245518	0.0265749	0.138448	0.0422722	0.0406841	0.0167907	0.0163709	0.0176466	0.0126042	0.0123082	0.0116584	0.0149938	0.0168923	0.0179509	0.0144018	0.0157634	0.0156135	0.0127105	0.0172261	0.0176409	0.0212849	0.0178859	0.0227328	0.00763522	0.0120674	0.00786848	0.0103063	0.0156514	0.0102501	0.0418025	0.0448732	0.0816706	0.010875	0.0226864	0.0126976	0.0102064
89	1008.95	Unknown	Unknown	0.0292782	0.0356274	0.0405113	0.047596	0.0435503	0.0470037	0.0509302	0.0896802	0.0597652	0.019255	0.0188764	0.0188438	0.0479501	0.0399111	0.0413875	0.00903117	0.0104336	0.0105403	0.00522072	0.00567162	0.00609514	0.0165683	0.0206573	0.0201017	0.0124868	0.0121926	0.0131428	0.0210152	0.0229209	0.0221196	0.0132127	0.0132053	0.0149047	0.00725647	0.00801299	0.00920501	0.00587903	0.00726285	0.00678315	0.0342552	0.0370396	0.0385264	0.01123	0.0116081	0.0131143	0.0127387
90	1010.15	α-Phellandrene	Monoterpene hydrocarbon	0.787	1.00958	1.13087	0.703857	0.627069	0.668369	1.90537	3.94368	2.67719	0.837897	0.800757	0.832711	1.681	1.45468	1.419	0.288268	0.299918	0.319488	0.143493	0.152461	0.154529	0.288056	0.304444	0.326591	0.344115	0.355688	0.377107	0.194571	0.199975	0.199853	0.433869	0.424811	0.458496	0.207477	0.217832	0.225843	0.111003	0.160562	0.130888	0.908846	1.03435	1.09952	0.285336	0.305602	0.331458	0.212
91	1010.68	Unknown	Unknown	0.00166984	0.00170692	0.00243481	0.00154181	0.00169518	0.00145046	0.0593569	0.112122	0.0713173	0.00251947	0.00232651	0.000473231	0.00284875	0.00215078	0.00182526	0.00281026	0.0030646	0.00321696	0.00484291	0.00507378	0.00543658	0.000546819	0.000162173	0.000227547	0.0106873	0.0116066	0.0124703	0.000123978	0.000188248	0.00198265	0.00339624	0.00293171	0.00330582	0.00167471	0.00183135	0.00239743	0.00028812	0.000390077	9.49993e-05	0.00408624	0.00397916	0.00386547	0.000497819	0.000133208	0.000628746	0.00153364
92	1010.81	Hexyl acetate	Ester	0.0461616	0.268535	0.0570642	0.00781154	0.0282335	0.0307447	0.243249	0.511012	0.294771	0.0400981	0.0379823	0.0396019	0.0586465	0.0547396	0.0531236	0.0221565	0.0224799	0.0221797	0.0268318	0.0273245	0.0269832	0.0190095	0.0185018	0.0194557	0.0415705	0.047102	0.048859	0.0138179	0.0131735	0.0144453	0.00411872	0.0214111	0.023105	0.0108167	0.0110678	0.0120665	0.195105	0.0109611	0.00742757	0.996752	0.0440282	0.0450812	0.00899362	0.0103792	0.00995706	0.0107891
93	1020.4	α-Terpinene	Monoterpene hydrocarbon	2.55844	3.96553	4.747	2.80314	2.57917	2.65869	5.87607	11.1166	7.91473	3.70111	3.61648	3.73723	5.54307	5.13167	5.54993	1.22848	1.27179	1.37177	0.508422	0.550343	0.556011	1.56139	1.63223	1.77123	1.50328	1.59064	1.66065	0.793067	0.821093	0.8222	1.64317	1.59513	1.72354	1.20705	1.29354	1.35416	0.448693	0.582061	0.517251	4.689	5.17953	5.49586	1.70147	1.8392	1.91131	0.754192
94	1020.53	Unknown	Unknown	1.21158	1.88278	2.25086	1.33972	1.23348	1.2569	2.83219	5.62805	3.79511	1.78356	1.70948	1.80217	2.6572	2.42764	2.62547	0.641695	0.663038	0.708553	0.277088	0.28751	0.298235	0.828666	0.861885	0.941371	0.763909	0.819632	0.842325	0.404666	0.420441	0.415897	0.821469	0.796489	0.864773	0.599816	0.638297	0.65459	0.220263	0.313372	0.00352085	2.34228	2.5416	2.71558	0.0013319	0.899558	0.182903	0.36951
95	1022.69	Unknown	Unknown	0.509038	1.43844	0.962448	0.568037	0.527759	0.616191	1.20044	2.29345	1.60895	0.757678	0.011248	0.767726	1.44317	1.03327	1.11584	0.256456	0.269999	0.00933374	0.110083	0.00513663	0.117868	0.990215	0.342421	0.372221	0.00932149	0.330277	0.346758	0.0130496	0.0138348	0.510049	0.0116441	0.0114364	0.355757	0.00367797	0.260795	0.0038341	0.00234527	0.00288564	0.105541	0.973303	1.06517	1.12871	0.348429	0.376111	0.393278	0.00661701
96	1028.24	Unknown	Unknown	0.000106699	0.000137497	9.26743e-05	0.000119814	6.87817e-05	7.48994e-05	0.000135505	0.000363746	0.000138514	0.000148775	7.59678e-05	0.000169246	0.000124196	0.000132809	8.65734e-05	3.85087e-05	8.26533e-05	8.7614e-05	7.91141e-05	0.000174473	3.89778e-05	9.61916e-05	5.61031e-05	7.5849e-05	4.336e-05	6.33257e-05	6.77462e-05	4.50828e-05	5.40609e-05	3.74084e-05	5.54865e-05	4.2092e-05	0.000111779	7.66625e-05	4.17294e-05	0.000116005	4.45901e-05	3.71501e-05	7.44324e-05	9.40087e-05	6.47545e-05	0.00013677	4.13284e-05	8.81377e-05	5.8198e-05	3.9706e-05
97	1029.31	p-Cymene	Monoterpene hydrocarbon	37.8167	42.6373	45.6882	19.437	17.8224	17.9456	10.7118	16.7223	12.0682	11.6239	11.1762	11.4289	43.3847	33.5221	33.7814	5.20672	5.38661	5.62558	1.7694	1.80226	0.418881	27.0303	28.0017	28.3765	9.40112	9.83549	10.237	14.7946	15.1668	14.8327	5.50219	4.92948	5.63224	5.06422	5.20625	5.38699	1.46368	1.87078	1.59119	46.1924	46.4987	48.4667	35.5013	37.3072	38.413	3.77582
98	1030.43	Unknown	Unknown	1.67828	1.91678	2.01171	0.85856	0.789018	0.785268	0.266392	0.559428	0.369652	0.504373	0.486054	0.503505	1.87137	1.4783	1.48113	0.001641	0.245968	0.257264	0.0822278	0.0830113	0.0798938	0.718536	1.35131	1.3593	0.423099	0.444815	0.46615	0.673237	0.694583	0.669873	0.246114	0.219551	0.252014	0.220867	0.225966	0.238949	0.0630135	0.0840188	0.0692878	2.14928	2.14596	2.24843	1.68321	1.76557	1.82568	0.165055
99	1031.77	Unknown	Unknown	0.0207547	0.0972966	0.0227136	0.0151155	0.0139154	0.0139025	0.19087	0.31538	0.218924	0.0177964	0.0157475	0.0187123	0.0243295	0.0223876	0.0210103	0.0148863	0.0166886	0.015262	0.00881072	0.00827218	0.00876756	0.0158352	0.0143054	0.0149693	0.0139203	0.015133	0.0149002	0.00908419	0.0529189	0.00875263	0.0180817	0.0154741	0.0193949	0.0123463	0.012221	0.0133683	0.00590561	0.00761578	0.00733062	0.02602	0.025455	0.0268275	0.0174697	0.0493661	0.017158	0.0105827
100	1031.84	Unknown	Unknown	0.000601072	0.000339813	0.000581321	0.000209674	0.000187717	0.000630883	0.000736809	0.000905134	0.000626775	0.000223162	0.00033869	0.000185678	0.000535597	0.000379983	0.000739481	0.000495362	0.000295715	0.000257128	0.000188098	0.000149667	0.000224122	0.00046016	0.00020162	0.000230162	0.000232156	0.000153116	0.000187298	0.000226353	0.000391942	0.000240349	0.000206919	0.00014206	0.00022237	0.00012412	0.000155537	0.000572091	0.000221235	0.000351069	0.000326132	0.000368201	6.47545e-05	0.000692399	0.000427373	0.000253396	7.8983e-05	0.000146912
101	1034.13	Unknown	Unknown	0.000905164	0.182437	12.4635	5.24012	4.80775	4.819	0.135517	4.324	3.02642	3.07155	0.0213533	0.0184922	11.7332	9.13281	9.16673	0.0187564	1.38272	0.000267604	0.0108637	0.000405175	0.447965	7.18907	7.40095	0.000539661	2.45446	0.0153844	2.65062	0.0710552	0.120071	0.0135044	0.100473	1.28721	0.0882379	1.33878	1.36773	1.42772	0.385608	0.0412915	0.423184	12.4156	12.5397	0.135857	0.13233	10.3297	0.124284	1.00255
102	1034.59	Unknown	Unknown	0.0558392	0.0397562	0.0642275	0.0622495	0.0382369	0.0252353	0.207326	0.124689	0.0974652	0.0458437	0.0265064	0.0639027	0.0515906	0.0446646	0.0657489	0.0477018	0.0257327	0.0262213	0.0196138	0.03891	0.0524291	0.0582436	0.0731155	0.0211401	0.0522343	0.0247972	0.824041	0.0559196	0.0411037	0.0387692	0.0516059	0.0426276	0.0758578	0.043777	0.0433872	0.0410061	0.0321546	0.0499771	0.0792774	0.0530742	0.0743867	0.0587017	0.0346557	0.0592856	0.0547841	0.0596265
103	1035.18	Unknown	Unknown	1.23592	1.4453	1.55634	0.577654	0.843344	0.868302	8.04874	3.97517	8.696	1.08452	1.06693	1.08917	1.88466	1.45605	1.42834	0.703842	0.733028	5.62558	0.0403118	0.561721	0.0348981	0.687123	0.602919	0.733688	0.715873	0.745065	0.776236	0.732108	0.00244143	0.00245025	0.912466	0.844979	0.941106	0.55005	0.569932	0.596363	0.485236	0.63101	0.659268	1.46039	1.37831	1.44547	0.660931	0.822188	0.733287	0.67366
104	1035.98	Unknown	Unknown	0.0863978	0.00323117	0.0953555	0.00246406	0.0608489	0.0581507	0.00533552	0.00976192	0.00800609	0.0651278	0.00217299	0.00295934	0.00481778	0.0037408	0.00360722	0.00180904	0.00159062	0.00214845	0.0012295	0.001304	0.0109097	0.00176698	0.00165767	0.0244277	1.83177	1.95625	1.92587	0.0156804	0.0018651	0.00117837	0.00221252	0.0019457	0.00287772	0.00120287	0.00118739	0.00152095	0.00131112	0.00167268	0.00154545	0.0753667	0.0775305	0.00257812	0.00145495	0.00183086	0.0014352	1.93534
105	1037.25	Limonene	Monoterpene hydrocarbon	109.478	130.023	144.595	86.007	41.7076	80.673	261.061	445.529	342.887	106.681	103.414	106.317	181.036	137.603	136.688	69.6121	72.354	75.1356	56.9798	59.7975	59.4396	62.9194	65.0999	66.8971	69.8782	73.2211	76.4496	74.1988	76.1809	73.0232	89.3074	83.0881	92.4164	53.1191	54.7975	56.8086	49.5757	68.9091	71.5253	128.155	132.287	139.357	30.8606	73.7901	62.0118	39.1479
106	1037.34	1,8-Cineole	Monoterpene ether	7.52732	8.97874	10.0118	0.144289	5.36855	5.52393	18.6279	32.4089	24.5449	7.3457	7.14167	7.3314	12.5045	9.60041	9.54766	4.86476	5.02266	5.224	0.0466442	4.10733	4.07364	0.0767956	0.0758575	0.077257	3.74925	4.01552	3.95928	5.14906	5.30792	5.09645	6.24808	5.79017	6.43788	0.0600048	0.0606328	0.0611235	3.35592	4.75896	4.94194	8.65462	9.30625	9.80261	0.0521592	0.0677969	0.0547779	3.70848
107	1047.18	β-Ocimene	Monoterpene hydrocarbon	0.845866	1.16376	1.38516	0.56003	0.502392	0.533345	5.38747	10.1115	7.73666	0.866568	0.833537	0.877581	2.15408	1.88659	1.8678	0.497312	0.520644	0.553502	0.528324	0.624185	0.64203	0.804273	0.882884	1.00878	1.46451	1.54923	1.63093	0.826947	0.870816	0.832616	0.445727	0.430828	0.4745	0.479028	0.497655	0.518103	0.8983	1.21429	1.30865	2.05295	2.36011	2.51362	0.969197	1.30108	1.11265	2.87686
108	1055.29	Unknown	Unknown	0.000387673	0.000274994	0.000309616	0.00184135	0.00208494	0.00193298	0.000694464	0.00130695	0.000301267	0.00126782	0.00102398	0.0003845	0.000403638	0.000357848	0.000413027	0.00137406	0.00139684	0.00181989	0.000929994	0.0015868	0.00107351	0.000613546	0.000329606	0.000710539	0.00025474	0.00275703	0.00256838	0.000501546	0.000263547	0.000203876	0.000354883	0.000747133	0.000570788	0.000424382	0.000503598	0.000369826	0.000206658	0.000573041	0.00065716	0.000275759	0.00314383	0.000194898	0.000866017	0.00170767	0.000667199	0.00131725
109	1056.78	Unknown	Unknown	0.000515712	0.000538202	0.00034121	0.00021598	0.000184851	7.77801e-05	0.000112921	0.000169184	0.000152365	0.000152009	0.000212077	0.000144598	0.000354477	8.11613e-05	0.000216433	0.000205672	7.34696e-05	6.09488e-05	8.55723e-05	0.000157109	0.000108001	0.000169852	8.94143e-05	3.83604e-05	3.97466e-05	0.000164458	0.000168369	0.000158729	4.24765e-05	8.22985e-05	0.000108661	0.000223087	0.000118914	0.000138723	0.000121395	0.000148724	8.83226e-05	0.000169033	0.000113607	0.000440274	0.000165124	0.000116255	8.3596e-05	0.000208325	0.000137181	0.000155846
110	1060	Unknown	Unknown	60.4041	74.8688	84.0134	45.6138	41.8768	42.7343	5.38837	288.217	204.777	61.3632	59.2984	61.2343	2.15444	83.7222	83.4481	34.7495	35.9076	0.000556158	15.8616	17.0678	17.1107	34.4198	35.8436	37.6894	41.8722	44.2015	45.9195	25.058	0.0828503	25.133	48.6711	0.00187099	50.3136	26.746	27.8161	28.7516	0.00476085	15.8524	15.8611	86.8063	2.35985	15.8103	41.9455	53.4616	46.0603	22.4132
111	1060.28	Unknown	Unknown	0.0886314	0.0278588	0.0668708	0.0523775	0.0273694	0.0217496	0.0378229	0.105131	0.00546437	0.0310487	0.0311452	0.021979	0.0979805	0.0223858	0.0345356	0.0237433	0.0206009	0.0111917	0.00894231	0.0259932	0.0165379	0.0113757	0.000207757	0.0170582	0.0206466	0.0172378	0.0260305	0.0156607	0.0238264	0.000125318	0.0186562	0.025333	0.0278604	0.0166659	0.0182196	0.0129241	0.0126199	0.0319751	0.0220624	0.0259981	0.00976821	0.0369878	0.0259899	0.0225773	0.0199432	0.00922966
112	1063.4	γ-Terpinene	Monoterpene hydrocarbon	60.4041	74.8688	84.0134	45.6138	41.8768	42.7343	159.519	288.217	140.042	61.3632	59.2984	61.2343	106.249	83.7222	83.4481	34.7495	35.9076	37.8112	15.8616	17.0678	17.1107	34.4198	35.8436	37.6894	41.8722	44.2015	45.9195	25.058	26.0474	25.133	48.6711	46.585	50.3136	26.746	27.8161	28.7516	11.0658	15.8517	15.8611	86.8063	93.4385	98.5207	41.9455	53.4616	46.0603	22.4118
113	1065.67	Unknown	Unknown	0.00152935	0.00114515	0.00218206	4.24943	3.89333	0.00081381	15.9768	30.5868	20.8125	0.001719	5.58404	0.00229221	10.1442	8.06785	0.00213367	0.000706285	0.00141429	3.57136	1.44579	1.5484	0.00026716	3.27142	3.38173	3.60554	4.04069	4.25694	4.38192	0.00070348	0.00038615	2.31634	0.00221715	4.43973	4.82065	0.00093729	0.000849762	0.00137222	0.000295838	1.42785	0.00053278	8.67116	0.00270674	9.89045	0.000899831	5.26551	4.41527	0.000533053
114	1069.56	1-Octanol	Alcohol	0.0329576	0.0397444	0.0277728	0.0377208	0.0346531	0.0387158	0.0586257	0.0559153	0.0412667	0.0851704	0.0922027	0.0846246	0.0488531	0.068502	0.053753	0.0204228	0.0187402	0.0186703	0.0128899	0.0138636	0.0117932	0.0224343	0.0251473	0.0222473	0.0192988	0.0250137	0.0265954	0.0368505	0.038364	0.0360701	0.0579013	0.0636231	0.066353	0.0200719	0.020068	0.0177824	0.00479172	0.00578056	0.00690263	0.0702511	0.0689862	0.0631177	0.00110178	0.00294059	0.000491565	0.0105479
115	1073	cis-Sabinene hydrate	Monoterpene alcohol	0.269648	0.147078	0.0904922	0.00829552	0.00747571	0.00766134	0.026096	0.0395383	204.777	0.010335	0.00946432	0.00969467	0.10686	0.0684485	0.0520576	0.00393402	0.00424287	0.00394929	0.00217483	0.00221275	0.00173288	0.00231986	0.00267191	0.00263379	0.00918328	0.0077125	0.0073953	0.00327602	0.003011	0.00305533	0.0636176	0.0649711	0.0621089	0.00416259	0.00438253	0.00380832	0.00146032	0.00133183	0.00213602	0.0130609	0.0196222	0.0131966	0.00686333	0.00906416	0.00536981	0.00172523
116	1074.66	Unknown	Unknown	0.0128786	0.0116676	0.00997512	0.00820882	0.00785831	0.00963321	0.00923694	0.0169988	0.0106344	0.00753577	0.00589225	0.00738602	0.00853073	0.00886134	0.00802968	0.000138281	0.00276246	0.00256747	0.00170741	0.00143052	0.00171502	0.00068894	0.00051983	0.00073931	0.000546516	0.00101132	0.000703365	0.00231989	0.00240668	0.00227069	0.00453718	0.00543302	0.00557827	0.00223051	0.00233495	0.00237363	0.000904664	0.000830306	0.00132901	0.0140402	0.013456	0.0140036	0.000286481	0.000470735	0.000307618	0.000202501
117	1079.79	p-Methylbenzaldehyde	Aldehyde	0.00467876	0.00297386	0.00242217	0.00106729	0.00160921	0.00105579	0.0073201	0.0109208	0.00609114	0.00526534	0.00575139	0.00542408	0.00265469	0.00269308	0.00275592	0.00386313	0.00441828	0.00453688	0.00288282	0.00364575	0.00323109	0.00400972	0.00397105	0.00492408	0.00636759	0.00793934	0.00829891	0.0152371	0.0157452	0.0146417	0.0063821	0.00783016	0.00707659	0.000711866	0.00101004	0.00154474	0.00152378	0.00130397	0.00158071	0.0243169	0.0341288	0.0286465	0.0022477	0.00304275	0.00248693	0.0048491
118	1087.04	4-Thujanol	Monoterpene alcohol	0.0119787	0.00669609	0.00338051	0.000323182	0.00414696	0.00038602	0.0104254	0.00634017	0.0124108	0.0081341	0.00930447	0.00851816	0.0017905	0.000350469	0.00562546	0.00431735	0.00310868	0.00235796	0.00737052	0.00467109	0.00507279	0.000259111	0.00214857	0.015066	0.0216511	0.0116311	0.00367324	0.00864275	0.00746138	0.00554206	0.00105078	0.000396717	0.00306918	0.00634473	0.00703804	0.000933985	0.00571782	0.00613256	0.0169589	0.0413262	0.0193681	0.0185956	0.000115532	0.0205441	0.00359373	0.012025
119	1088.99	Terpinolene	Monoterpene hydrocarbon	4.47363	6.16288	7.11545	3.39907	3.07289	3.18217	22.4004	42.2179	30.1732	4.95349	4.82959	4.98647	9.06389	8.09299	8.20531	2.20281	2.23335	2.42432	0.778999	0.84296	0.856711	2.52993	2.71695	2.96926	3.30316	3.4883	3.56072	1.37191	1.43402	1.40393	3.41836	3.43506	3.63202	1.47513	1.52885	1.58966	0.513211	0.557955	0.740948	11.0148	12.6972	13.111	3.48553	4.57994	3.84788	1.15271
120	1091	Unknown	Unknown	0.0286896	0.0380709	0.0460444	0.0174455	0.0203436	0.0161106	0.140047	0.277356	0.00966133	0.0132135	0.0315329	0.0117256	0.0592597	0.018455	0.0212628	0.00219937	0.0150236	0.0163133	0.00110033	0.0016207	0.00158347	0.0183449	0.000168309	0.00847416	0.00105148	0.0223048	0.0045928	0.000250773	0.00359698	0.00968317	0.00278704	0.0215595	0.0234035	0.000686312	0.00953706	0.0102461	0.000577956	0.0037243	0.000935303	0.0744079	0.0818804	0.0824861	0.0220816	0.00356257	0.0240462	0.00710341
121	1092.49	Unknown	Unknown	0.0151353	0.0093871	0.00639453	0.00946686	0.00840426	0.000763397	0.0171866	0.0163939	0.0121026	0.0098903	0.0123875	0.00906205	0.00597177	0.00757567	0.00686815	0.00687556	0.00648553	0.00657581	0.0123555	0.0108595	0.00817883	0.00956716	0.00909659	0.00795455	0.00562776	0.00743179	0.00677661	0.0067643	0.00601718	0.00684387	0.00580874	0.00638325	0.00655812	0.00752296	0.00659324	0.00559003	0.00588846	0.00623472	0.00714845	0.0120362	0.00844074	0.0094303	0.00616638	0.0058271	0.00613054	0.00599859
122	1093.26	p-Cymenene	Monoterpene hydrocarbon	0.345627	0.64331	0.826139	0.712748	0.627725	0.692439	0.299514	0.437176	0.34716	0.518527	0.501867	0.530289	0.827667	0.873477	0.941255	0.0752592	0.0691652	0.0743662	0.030337	0.044575	0.0470607	0.239459	0.270592	0.295944	0.178044	0.181714	0.196233	0.139456	0.14146	0.141547	0.0803271	0.0728854	0.0848893	0.078141	0.0789643	0.0836809	0.0275387	0.0284226	0.0338433	1.50484	1.70229	1.80535	0.0968465	0.114029	0.10808	0.075235
123	1096.15	Unknown	Unknown	0.0116835	0.00155175	0.000117949	0.0114059	7.45135e-05	0.0104686	0.0172656	0.000579455	0.000789528	0.00016818	0.000677379	0.000167603	0.0166345	0.0016841	0.00236273	0.00207072	0.00219399	0.000154277	6.29683e-05	0.000133956	0.000128302	0.00788338	0.000130615	0.00991093	0.000361333	0.00011909	0.000122541	0.00355779	0.0111414	0.00333683	0.000112129	0.00275597	0.000199776	3.65059e-05	7.87168e-05	0.000623649	8.74651e-05	9.10178e-05	0.000134174	0.00014728	0.000216928	0.0372852	0.0123036	0.00344638	0.00317699	0.00143934
124	1099.63	Linalool	Monoterpene alcohol	6.75559	7.94598	8.0948	6.06518	0.018657	6.07511	0.0605595	21.1937	14.6816	0.0242843	6.61553	6.83806	10.0823	0.00803682	0.115101	2.7007	2.69214	2.42432	1.7746	0.843002	1.86383	1.68085	2.71695	1.7639	3.3032	1.64206	0.0105824	3.51616	1.43412	3.47887	0.0692449	0.069154	0.0714068	2.7182	2.82545	2.92688	2.0324	0.00215657	2.94022	5.93335	6.25597	6.33864	3.48551	0.467946	0.392407	2.43303
125	1103.11	(Z)-p-Menth-2-en-1-ol	Monoterpene alcohol	0.364721	0.290171	0.189778	0.0209501	5.38618	6.07519	13.5122	21.1937	14.6816	6.60211	6.61553	6.83806	0.229121	9.28091	9.16332	2.70074	2.69223	2.88261	1.7746	1.82099	1.86379	1.68085	1.75313	1.7639	0.0125112	0.0112427	1.62913	3.51625	0.00727892	3.47877	4.18892	4.12461	0.0714068	2.71814	0.00282147	2.92688	2.03237	2.14737	2.94022	5.93375	6.25597	6.33864	0.0071808	0.0071702	0.00718642	0.00256799
126	1105.6	Nonanal	Aldehyde	0.252976	0.331884	0.351389	0.1533	0.1452	0.141962	1.8601	3.41521	2.14893	0.21738	0.208427	0.215818	0.2936	0.259927	0.266505	0.130076	0.12879	0.136188	0.0290066	0.0299044	0.0313251	0.0479857	0.0510582	0.0530716	0.0261271	0.0266819	0.0261222	0.100761	0.104047	0.0961518	0.191051	0.178318	0.189942	0.0543875	0.0549111	0.0572607	0.0576001	0.0606309	0.093494	0.22674	0.238343	0.240799	0.010766	0.0146359	0.0105796	0.0342167
127	1107.3	Unknown	Unknown	0.00372735	0.00425454	0.00428197	0.0019785	0.00178403	0.00173421	0.0201084	0.0318573	0.0251506	0.00156861	0.00171086	0.00153472	0.0072629	0.0051851	0.00571745	0.0028724	0.00280195	0.00304744	0.000201822	0.000440731	0.000280152	0.00275663	0.00260704	0.00281949	0.00055284	0.00149335	0.00131109	0.000240442	0.000393873	0.000641554	0.0025281	0.0027907	0.0030775	0.00248788	0.00270293	0.00248369	0.000224665	0.000278626	0.000309482	0.00562799	0.00685102	0.00571015	0.00217725	0.00287349	0.002383	0.000135993
128	1110.51	Heptyl acetate	Ester	0.00941086	0.0109781	0.0122793	0.0047626	0.00461697	0.00388468	0.649855	1.19287	0.714914	0.00871627	0.00706658	0.00699824	0.010655	0.0105528	0.0101327	0.0350727	0.0350083	0.0376969	0.012182	0.0118311	0.0129406	0.00404005	0.00454347	0.00473402	0.0326726	0.0335957	0.0303772	0.0217262	0.0209563	0.0207663	0.0352201	0.0303915	0.0312649	0.0204853	0.0217837	0.0212487	0.0023547	0.00264695	0.00464223	0.0527451	0.0549765	0.0545901	0.00939469	0.0143704	0.00881284	0.0218155
129	1112.22	4,8-Dimethyl-1,3,7-nonadiene	Hydrocarbon	0.000490816	0.000540166	0.00180294	0.00581727	0.00521021	0.00549646	0.00150185	0.00205136	0.00139899	0.00438077	0.00475115	0.0060567	0.00295225	0.00318558	0.00402386	0.00279626	0.00266144	0.00312172	0.00100184	0.000849214	0.00111005	0.000293774	0.000644309	0.00102527	5.41999e-05	9.26257e-05	0.000140474	0.000705358	0.000312781	0.000427391	0.00247146	0.00278649	0.00315004	0.00755947	0.00813438	0.00746197	0.00324307	0.00420075	0.0045394	0.00506707	0.00506866	0.00713769	0.000141831	0.000254397	0.000169398	0.0023099
130	1113.39	Unknown	Unknown	0.0110611	0.0144293	0.0146973	0.00634697	0.00662884	0.00633332	0.051619	0.111167	0.0789805	0.00641349	0.00723118	0.00653651	0.0162309	0.0145021	0.0146273	0.012146	0.0133843	0.0132773	0.00290058	0.00368544	0.00302159	0.00479485	0.00585401	0.00711498	0.00737661	0.00871059	0.00737139	0.0140038	0.0143763	0.0124701	0.011332	0.0109723	0.013762	0.0253999	0.0260809	0.029834	0.00296867	0.00323206	0.00504476	0.0135388	0.0932205	3.33608	0.00872874	0.0129292	0.0106731	0.0955098
131	1116.14	Unknown	Unknown	0.110211	0.268879	0.394199	0.235169	0.210327	0.230549	0.112842	0.145291	0.136218	0.197665	0.185651	0.189125	0.381327	0.436866	0.53375	0.0137765	0.0141328	0.015162	0.00804138	0.00920574	0.00861165	0.0320543	0.0344885	0.0391869	0.0368081	0.0385181	0.0396166	0.0379391	0.0413064	0.0392209	0.037169	0.0387793	0.0399338	0.0199304	0.0193871	0.0194551	0.00551288	0.00562453	0.00768613	0.274122	0.304225	0.312079	0.0195145	0.0247747	0.0217473	0.0171689
132	1121.94	Unknown	Unknown	0.0147529	0.269036	0.39403	0.0159478	0.0138853	0.0170209	0.0172543	0.0234404	0.013796	0.00969948	0.00701436	0.0121249	0.00621758	0.0133898	0.0138716	0.00957292	0.0101039	0.0106089	0.00553798	0.00691692	0.00655882	0.00494997	0.00953577	0.0108011	0.0201299	0.0113466	0.0266013	0.0222249	0.0221891	0.0327773	0.0174493	0.0167042	0.0173211	0.00197406	0.0030121	0.0031004	0.00218406	0.00248627	0.00308111	0.0423838	0.0941951	0.0472507	0.00569392	0.00681565	0.00718953	0.0140549
133	1123.34	Methyl heptanoate	Ester	0.008038	0.00916121	0.0107902	0.00531279	0.00396355	0.00407769	0.00992011	0.00114622	0.0117529	0.00555965	0.00571341	0.000376285	0.0112165	0.0122388	0.0118461	0.0103081	0.00911298	0.0096842	0.00059497	0.0010055	0.00103129	0.0127103	0.0135287	0.0144349	0.006289	0.00633446	0.00640003	0.0513146	0.0521399	0.0514833	0.0172124	0.0179712	0.0177717	0.0220888	0.0224324	0.0221836	0.00839751	0.0091798	0.0108799	0.00292837	0.00261446	0.00246528	0.00118819	0.00187393	0.00110057	0.000723642
134	1123.7	Unknown	Unknown	0.00340014	0.00384402	0.00410926	0.00521505	0.0050311	0.00548782	0.00742456	0.00766403	0.00702611	0.00443576	0.00429376	0.00404711	0.00419421	0.00347149	0.00340883	0.00316647	0.00338327	0.00343218	0.000948561	0.00133542	0.00131306	0.00748301	0.00904575	0.00917511	0.00190332	0.00272112	0.00182716	0.0021405	0.00220684	0.00229781	0.00121261	0.00111965	0.0010298	0.00224147	0.00251419	0.00204644	0.000810339	0.00108107	0.00152978	0.0129325	0.0134042	0.0144173	0.00249097	0.00336426	0.00241002	0.00324795
135	1125.33	Unknown	Unknown	0.00170896	0.00189745	0.00636293	0.00773114	0.00672341	0.00839305	0.0203427	0.0207504	0.023156	0.00597525	0.00313684	0.00233822	0.00728101	0.00845185	0.00111463	0.00305707	0.00287817	0.00356741	0.00128843	0.00104601	0.00101342	0.000848392	0.00145956	0.00116563	0.00992582	0.0108514	0.0101052	0.0046548	0.000730788	0.0014795	0.00168656	0.00201305	0.00223202	0.00225424	0.00222019	0.0027732	0.000364438	0.000142099	0.000546491	0.00744235	0.00255618	0.00217806	0.00207205	0.000855336	0.000255656	0.00241115
136	1127.31	Unknown	Unknown	0.00145289	0.000995869	0.000591852	0.00639585	0.00743416	0.00672222	0.0301273	0.0634863	0.041007	0.0154111	0.01526	0.0273636	0.00147224	0.00045561	0.0010966	0.00164887	0.00169256	0.00185037	0.000971973	0.00063505	0.101972	0.00252698	0.00252902	0.00263205	0.001327	0.00117011	0.00130412	0.0058664	0.00542154	0.0056309	0.00567234	0.000890245	0.000435226	0.0013927	0.00118265	0.00124531	0.000406456	0.000674275	0.000731593	0.00381675	0.00426246	0.00496476	0.000269574	0.000494773	0.000427132	0.000689892
137	1127.37	Unknown	Unknown	0.00409725	0.00176585	0.00141328	0.00186973	0.000935718	0.00146198	0.00506451	0.00518972	0.00559942	0.00201331	0.00234076	0.00124223	0.0020156	0.00287385	0.00216974	0.0013058	0.000142347	0.00119803	0.00136674	0.00127341	0.000915977	0.000530354	0.000725834	0.00117871	0.000976503	0.000744786	0.00103911	0.00127077	0.00108122	0.00121952	0.00130278	0.00139535	0.00144719	0.00129231	0.00119877	0.000533423	0.00104701	0.00119252	0.00107535	0.00306468	0.00160915	0.00179511	0.00117034	0.0010897	0.000959228	0.00112467
138	1128.38	1,4-Cineole	Monoterpene ether	0.0264383	0.0402001	0.0420383	0.0515436	0.0482962	0.0502632	0.0329165	0.0435945	0.0399439	0.0373409	0.0398119	0.0413141	0.0550707	0.0546031	0.0511595	0.00901367	0.00935452	0.0108594	0.0040106	0.00369619	0.00427618	0.0146662	0.0151505	0.0154662	0.00864489	0.00978335	0.00807077	0.00931524	0.00896446	0.00876853	0.0123365	0.0118415	0.0127583	0.00911919	0.00924306	0.0104434	0.00431323	0.00445244	0.00630325	0.0390073	0.0443584	0.0424688	0.0071066	0.00862848	0.00873802	0.0120746
139	1129.25	Allo-Ocimene	Monoterpene hydrocarbon	0.0147796	0.0212452	0.0225493	0.0168953	0.014255	0.0162186	0.0422946	0.0557926	0.0593254	0.0185354	0.0176562	0.0185447	0.0295846	0.0290336	0.0284105	0.00911519	0.00891829	0.0104365	0.00848942	0.00959934	0.00985	0.0126193	0.0148138	0.0149684	0.0197541	0.0086709	0.0238148	0.0128073	0.0129959	0.0124514	0.0109204	0.00953804	0.00982232	0.00989859	0.0101839	0.00891748	0.0117649	0.0125019	0.0140756	0.0315477	0.0370363	0.0393966	0.0144104	0.0174473	0.0156948	0.0303692
140	1132.44	Unknown	Unknown	0.174524	0.159918	0.14457	0.141325	0.125769	0.115325	0.292911	0.322414	0.273762	0.143107	0.150719	0.148154	0.162441	0.136471	0.152737	0.12501	0.130003	0.118444	0.112452	0.113289	0.101972	0.104139	0.0910264	0.0944939	0.128686	0.122767	0.117571	0.120792	0.105195	0.0989312	0.120526	0.111254	0.119031	0.11824	0.11527	0.113118	0.110505	0.106212	0.108104	0.217748	0.177466	0.183614	0.115211	0.143763	0.123139	0.145837
141	1132.84	Unknown	Unknown	0.110471	0.0915434	0.00644929	0.0886669	0.0797667	0.074424	0.168204	0.200085	0.163529	0.0861859	0.0967275	0.0931477	0.0945289	0.0833712	0.0909111	0.0575968	0.0576654	0.0553139	0.00224103	0.0459725	0.0432791	0.0436632	0.03938	0.0402043	0.0617672	0.0605328	0.00236016	0.0592614	0.0507237	0.0483055	0.0628859	0.0586552	0.0595701	0.0639365	0.0649518	0.0632443	0.0616149	0.0620333	0.0634302	0.108237	0.0941773	0.0916445	0.0614177	0.0609522	0.0627479	0.0580323
142	1136.28	Unknown	Unknown	0.0156243	0.0196679	0.00095623	0.000792978	0.000521595	0.000770599	0.00276939	0.00301993	0.00212272	0.00110126	0.00406586	0.00149199	0.0124714	0.000582886	0.00111644	0.00131105	0.000180919	0.00108279	0.00104382	0.000749987	0.0010459	0.00099398	0.000793333	0.00105055	0.00063143	0.00059167	0.00069141	0.000917623	0.00135925	0.00116434	0.000950207	0.00123645	0.000843102	0.000591396	0.000799497	0.000908207	0.000214375	0.000288842	0.000477935	0.00220764	0.00857511	0.00141557	0.00028742	0.000203318	0.000226557	0.000603531
143	1139.3	Unknown	Unknown	0.124034	0.297266	0.1412	0.0720538	0.0594876	0.339729	0.110355	0.152168	0.145942	0.101612	0.100632	0.106469	0.222438	0.488213	0.201234	0.0200027	0.018676	0.0208874	0.0120245	0.0229205	0.0123811	0.0482795	0.0497415	0.0593235	0.132309	0.0482362	0.143562	0.0175278	0.00984102	0.0563072	0.0493125	0.0488183	0.05222	0.0259913	0.027309	0.026685	0.00636266	0.00668238	0.00702799	0.390593	0.11254	0.115258	0.0297001	0.0362326	0.0311172	0.0211524
144	1141.37	Unknown	Unknown	0.00815003	0.00142407	0.00920003	0.0091358	0.00702003	0.00935954	0.00245321	0.00106586	0.00400651	0.00212489	0.000932188	0.000949749	0.00630296	0.00774537	0.00677256	0.00070716	0.000568471	0.00112755	0.000512627	0.000598667	0.000887556	0.00207029	0.00245539	0.0013339	0.00143268	0.00211338	0.00203537	0.00380668	0.00407195	0.00374926	0.000575673	0.000259918	0.000394795	0.000883444	0.000846917	0.000663308	0.000216948	0.000392863	0.0012154	0.00223584	0.00353397	0.00434929	0.00022261	0.000265415	0.00167008	0.00239427
145	1141.66	Unknown	Unknown	0.0217399	0.00254565	0.0354753	0.0203384	0.0181756	0.0178001	0.06548	0.0913424	0.0906191	0.0259855	0.0220576	0.0185447	0.0494198	0.0435191	0.0454186	0.00636882	0.0148996	0.0168543	0.0131467	0.00635546	0.0179363	0.0223459	0.0245355	0.0255193	0.0404277	0.0407402	0.0429023	0.021822	0.0209795	0.0207374	0.0155293	0.0131306	0.0152198	0.0162908	0.0143521	0.0168326	0.0204403	0.0230433	0.0221828	0.055357	0.0670468	0.0710846	0.0280836	0.0361414	0.0306984	0.056457
146	1142.23	Unknown	Unknown	0.0855745	0.122519	0.141101	0.0241614	0.0594876	0.0698653	0.0256161	0.0343613	0.0398573	0.101851	0.101904	0.281347	0.222438	0.00315976	0.202385	0.00637144	0.00717155	0.00590347	0.0198633	0.0229205	0.0229733	0.0349929	0.0399849	0.0437867	0.0450591	0.14124	0.143562	0.010061	0.00975607	0.00997215	0.00667225	0.00690098	0.00814682	0.0043652	0.00681232	0.00209899	0.00769436	0.00823154	0.00809649	0.0369203	0.0424725	0.0441836	0.0108712	0.0138747	0.00314893	0.0103196
147	1145.78	(E)-p-2-Menthen-1-ol	Monoterpene alcohol	0.0241193	0.0273481	0.0300728	0.0389804	0.0326928	0.0424939	0.0228242	0.0316289	0.0290394	0.0280586	0.0329668	0.0296115	0.0372071	0.0426521	0.0379155	0.00705235	0.00709716	0.00773765	0.00315003	0.00369205	0.00416656	0.0118775	0.0119842	0.0119214	0.00830524	0.00770211	0.00789243	0.00827364	0.00701344	0.00670265	0.00882005	0.00823003	0.00890073	0.00673078	0.00731592	0.00769993	0.00335197	0.00392491	0.00397822	0.0309367	0.0338504	0.0365108	0.00671492	0.0075528	0.00652337	0.0109529
148	1152.05	Camphor	Monoterpene ketone	0.000553057	0.000638378	0.000678207	0.000474525	0.000358238	0.000496928	0.00275527	0.0038574	0.00293303	0.0030418	0.00215558	0.00263892	0.000799514	0.000549684	0.000537476	0.00220287	0.00199378	0.00196465	0.0011859	0.00132302	0.00136909	0.00151047	0.00192153	0.0020052	0.00267206	0.00284399	0.00340325	0.00679999	0.00612819	0.00677467	0.00321128	0.00279912	0.000350797	0.000231813	0.000261757	0.00024589	0.000193795	0.000224758	0.00023505	0.0155553	0.0170693	0.0162397	0.000290238	0.00029446	0.000421936	0.0023774
149	1152.75	Citronellal	Monoterpene aldehyde	0.137683	0.0886108	0.0682125	0.0354649	0.0332216	0.0330911	0.085772	0.0939267	0.0886696	0.0403972	0.0374442	0.040384	0.0676844	0.052576	0.0467352	0.00696133	0.00712379	0.00741481	0.00523848	0.00533673	0.00537162	0.00916767	0.0104238	0.00981067	0.000970179	0.00108693	0.00146949	0.00574149	0.0052304	0.00595074	0.0234176	0.0237641	0.0240528	0.00577798	0.00613612	0.00578833	0.00149463	0.00173398	0.00162968	0.0510201	0.0554136	0.0523778	0.00120604	0.00145327	0.00135934	0.00216199
150	1154.29	Unknown	Unknown	0.00883646	0.00772535	0.00793418	0.00438581	0.00440489	0.00379826	0.00131835	0.00134501	0.00271487	0.00186292	0.0021176	0.00175983	0.00674541	0.00619962	0.00643709	0.000988099	0.000953268	0.00128278	0.000163879	0.000163724	0.000108813	0.000558085	0.000159543	0.000559713	0.000418243	0.000183361	0.000380574	6.01104e-05	0.000275132	0.000377825	0.00234777	0.00190782	0.00209884	0.000633378	0.000665773	0.000486823	0.00012348	0.000197824	0.000103814	0.00017705	0.00206243	0.00174895	0.000704461	0.000935461	0.000576784	0.000222354
151	1155.68	Unknown	Unknown	0.00979676	0.0202984	0.025239	0.011294	0.0092927	0.0106559	0.00433052	0.00840844	0.00718886	0.00862086	0.00682285	0.00405697	0.0227641	0.0263848	0.0296045	0.00281026	0.00385164	0.00338266	0.00047307	0.00182411	0.00181734	0.00276356	0.00297346	0.00333648	0.00103793	0.00618985	0.0060065	0.00934529	0.0100804	0.0102293	0.00588388	0.00582237	0.00627867	0.000441722	0.000453333	0.000271669	0.000303556	0.000240547	0.000267369	0.0221359	0.0271791	0.0133146	0.00118443	0.000965508	0.000561195	0.00376115
152	1163.04	(E)-2-Nonenal	Aldehyde	0.00324899	0.00366331	0.00470322	0.000420924	0.000362537	0.000178606	0.00576744	0.0086876	0.00795415	0.00139234	0.00194826	0.0019718	0.00136357	0.000300666	0.00543428	0.000753546	0.00136194	0.00113517	0.000366508	0.000299333	0.000360544	0.00087439	0.00131842	0.000999114	0.000469733	0.000852534	0.000647574	0.000749502	0.000267409	0.000782771	0.000624223	0.000411449	0.00174804	0.000154238	0.000279776	0.000307362	0.000597678	0.000809873	7.63912e-05	0.00119548	0.000391765	0.00219003	0.000397316	0.000347543	0.0002224	0.00220666
153	1164.18	Octanoic acid	Carboxylic acid	0.000192058	0.000351599	0.000815113	0.000324758	0.000269395	0.000256386	0.000386754	0.000338368	0.00421774	0.000336361	0.00026747	0.0013819	0.000305316	0.000658514	0.00135812	0.000598636	0.000216735	0.000413309	0.000684579	0.000180262	0.000784427	7.27936e-05	0.000236685	0.000224931	0.000841906	0.000189032	0.000238108	0.000120221	0.000251963	0.000263729	0.000279745	0.000333579	0.000167669	9.30902e-05	0.000233305	0.000198298	0.000167213	0.000139313	0.000217421	0.000106543	0.000403097	0.00027696	0.000167192	7.8122e-05	0.000103925	0.000205479
154	1174.72	Unknown	Unknown	0.0014191	0.000707126	0.00104259	0.0202454	0.0170636	0.0212095	0.0187533	0.0233093	0.0203026	0.0206829	0.0201774	0.0216322	0.00143602	0.000837437	0.00237716	0.00327237	0.00110021	0.000477115	0.0022604	0.00217223	0.00245722	0.00868497	0.00904049	0.00955784	0.00264586	0.00109922	0.000334746	0.00020569	0.000683485	0.000411493	0.00382395	0.000544039	0.0037125	0.00026193	0.000476094	0.000320252	0.000187793	0.000503384	0.000292833	0.036444	0.0416679	0.0394035	0.000298691	0.000503787	0.000228635	0.00272085
155	1181.78	Borneol	Monoterpene alcohol	0.0289955	0.032846	0.0342158	0.0390908	0.0355501	0.0386999	0.0161364	0.0202386	0.0180033	0.0175473	0.0159168	0.0189769	0.0332432	0.0330474	0.0375999	0.00544898	0.00551022	0.00578728	0.00388466	0.00354404	0.00441342	0.0149262	0.014578	0.0154558	0.0119141	0.0117436	0.0114023	0.0158551	0.0174501	0.0176661	0.0106939	0.00978112	0.0117202	0.00806143	0.00797885	0.00896309	0.00297296	0.00368994	0.00348168	0.0606575	0.061303	0.0635126	0.00717235	0.00664838	0.00647349	0.0117877
156	1184.17	Unknown	Unknown	0.0134512	0.0307423	0.0383335	0.0158391	0.0151621	0.0157562	0.0289162	0.0355286	0.0272837	0.00122254	0.00373192	0.0124585	0.0296105	0.0143231	0.0317778	0.00435674	0.00462491	0.00513113	0.00155403	0.00204986	0.00222336	0.00695526	0.00775275	0.00834164	0.00179853	0.00172492	0.00264808	0.00455055	0.00455463	0.00139908	0.00534751	0.0048753	0.0024199	0.00326272	0.00208742	0.00209899	0.00189079	0.00245098	0.00250034	0.00306625	0.0189423	0.0213669	0.00501952	0.00432275	0.00515468	0.00638175
157	1184.79	Terpinen-4-ol	Monoterpene alcohol	0.708658	1.35478	1.69643	2.35391	2.11754	2.31581	2.08911	2.41304	2.32775	1.87445	1.90061	2.01068	1.65206	1.8028	1.89876	0.577967	0.571571	0.597474	0.21777	0.209482	0.215195	1.12346	1.1719	1.17259	0.446206	0.465026	0.459377	0.424798	0.436179	0.41983	0.536555	0.524794	0.546682	0.527065	0.530047	0.553594	0.171295	0.181804	0.187122	2.91271	2.99019	3.02031	0.510455	0.400297	0.405845	0.701137
158	1190.16	Unknown	Unknown	0.0351093	0.0685362	0.0775157	0.0307338	0.0255424	0.0319345	0.01064	0.012913	0.0123347	0.0127768	0.0139654	0.0157169	0.0601446	0.0625699	0.0674731	0.00367671	0.00526409	0.00327314	0.00127713	0.00133542	0.00121075	0.00822221	0.00881257	0.00917685	0.00441639	0.00440728	0.00404983	0.0221188	0.022667	0.0201987	0.00313614	0.00340524	0.00356981	0.00473208	0.00505589	0.00470959	0.00253735	0.0021965	0.00252581	0.0277545	0.0362641	0.0382803	0.00267507	0.00707906	0.00310112	0.00696443
159	1190.72	Unknown	Unknown	0.00558748	0.00208406	0.00276549	0.000873379	0.000578913	0.00147494	0.0105101	0.013945	0.0148244	0.00814542	0.0088819	0.00808601	0.00218379	0.00135392	0.00207776	0.00836515	0.00929941	0.00991752	0.00460395	0.00479843	0.00540897	0.00695872	0.00707337	0.00738612	0.0108138	0.013633	0.0134944	0.0140611	0.0141495	0.013323	0.0134936	0.0113943	0.0133945	0.00118279	0.000908562	0.000901266	0.000172358	0.000472736	0.000242885	0.0292398	0.0384609	0.0335275	0.00163529	0.00104964	0.00034711	0.0109738
160	1195.19	p-Cymenol	Monoterpene alcohol	0.00347128	0.00532505	0.00647878	0.00330749	0.000573181	0.0031112	0.0453942	0.0512797	0.0507826	0.00484489	0.00507243	0.00501494	0.00728618	0.00617933	0.00615573	0.00434011	0.00377358	0.00538064	0.00460476	0.00398229	0.00435089	0.000962782	0.00158491	0.00154836	0.00429625	0.00384869	0.0038974	0.00370431	0.00393679	0.00308152	0.00352917	0.0039819	0.00346041	0.0024605	0.0023615	0.00263439	0.000138915	0.000161603	0.000209586	0.00553241	0.00510751	0.00559048	0.00169446	0.00122992	0.000802301	0.00362615
161	1195.97	Ethyl octoate	Ester	0.00404923	0.00507952	0.00519608	0.00574791	0.00465423	0.00446371	0.01927	0.0249631	0.026006	0.00322453	0.00195617	0.00240888	0.00315407	0.00253076	0.00375873	0.00539385	0.0054643	0.00553777	0.00013078	0.000142225	9.09481e-05	0.00305907	0.00335216	0.00342715	0.00144443	0.00176745	0.00165281	0.025438	0.0257513	0.0266395	0.0191509	0.0195307	0.0188099	0.0163063	0.0183126	0.0182226	0.00536796	0.00538027	0.00541006	0.00225307	0.000378814	0.000600079	0.00036538	0.000413646	0.000413622	0.000321619
162	1197.86	Isobornyl formate	Monoterpene ester	0.527385	0.682658	0.72232	0.80192	0.659811	0.817198	0.556957	0.611769	0.600751	0.615968	0.639446	0.639266	0.716926	0.734923	0.729182	0.0952855	0.0957189	0.103218	0.0562848	0.0592184	0.0606997	0.000439362	0.000756515	0.187038	0.0299645	0.0341316	0.0359374	0.122703	0.12802	0.118456	0.245684	0.245908	0.265317	0.096665	0.105833	0.106704	0.0437617	0.0458052	0.0516826	0.745426	0.793355	0.81745	0.0477493	0.0820782	0.0474553	0.118472
163	1198.46	α-Terpineol	Monoterpene alcohol	0.877493	1.12977	1.21658	1.31931	1.08243	1.33849	0.982813	1.08715	1.01385	1.06593	1.09628	1.10388	1.22989	1.25233	1.23496	0.214322	0.209083	0.22429	0.142399	0.142145	0.145306	0.409669	0.440129	0.439445	0.0638006	0.0699002	0.0738802	0.246507	0.258331	0.240042	0.477184	0.476106	0.500823	0.171439	0.17579	0.186298	0.0774315	0.0808433	0.0869871	1.49664	1.57105	1.58455	0.110589	0.0802804	0.0814523	0.522515
164	1205.27	Unknown	Unknown	0.00479079	0.00441757	0.00728125	0.0291069	0.0260783	0.0320713	1.22611	0.00999454	0.00429393	0.00912216	0.00865874	0.00806629	0.00782437	0.00875251	0.00599521	0.00380711	0.00396828	0.00422833	0.0244341	0.0253863	0.00136016	0.0113385	0.0129423	0.0137383	0.000981923	0.00127313	0.000931511	0.0141081	0.0157819	0.0150728	0.00178713	0.00185626	0.0661437	0.00341239	0.00360106	0.0034494	0.0010513	0.00711797	0.00122813	0.0234207	0.0225588	0.0216388	0.00185132	0.00157446	0.00114422	0.00600951
165	1206.86	Unknown	Unknown	0.000421461	0.000526416	0.000543408	0.000471372	0.00034964	0.000355772	0.00579285	0.00100241	0.00193227	0.000467347	0.0005112	0.000305629	0.000388113	0.000498036	0.000459921	0.000318572	0.000184592	0.000288555	0.000272863	0.00013561	0.000224934	0.000236579	0.00020688	0.000259805	0.000220413	0.000168239	0.000178332	0.000175635	0.000315677	0.000212293	0.000240442	0.000165211	0.0002628	0.000221774	0.000205802	0.000164588	5.14501e-05	0.000143028	0.000206648	0.000332164	0.000428998	0.000394924	0.00022167	0.000208325	0.000148613	0.000230295
166	1207.02	Decanal	Aldehyde	0.748999	1.06323	1.15976	0.529523	0.461942	0.480207	3.83304	4.69662	4.53929	0.737716	0.675038	0.697676	1.19315	1.05725	1.01874	0.34195	0.332601	0.356356	0.146953	0.150114	0.148043	0.216377	0.232555	0.239418	0.125448	0.107904	0.104434	0.264952	0.272078	0.252542	0.30386	0.288491	0.289475	0.129757	0.129075	0.125672	0.135106	0.138645	0.140405	0.92576	0.994486	1.03205	0.0608044	0.0444815	0.0442721	0.235474
167	1207.69	Unknown	Unknown	0.000131596	0.000157139	9.26743e-05	8.19778e-05	0.000945748	0.00119839	0.000146797	0.000520241	0.000297805	0.000250653	0.000797662	0.00106313	0.000336365	0.000260085	0.000173147	0.000400841	5.87757e-05	0.000118088	7.91141e-05	0.000161243	0.000133986	0.000167252	5.61031e-05	9.5901e-05	9.30433e-05	0.000141774	7.17313e-05	7.8895e-05	8.49529e-05	5.23718e-05	0.000134092	0.00205409	9.27531e-05	8.12257e-05	5.31101e-05	4.75916e-05	6.60276e-05	7.80153e-05	0.000115566	0.00126128	0.00206729	0.000278669	0.000120228	0.000103161	6.2355e-05	8.53679e-05
168	1209.6	Octyl acetate	Ester	0.0833676	0.11413	0.124641	0.0410835	0.0380134	0.0391075	3.36981	3.99995	3.89941	0.112715	0.0938867	0.100961	0.131816	0.114821	0.112823	0.287207	0.281015	0.302921	0.0882542	0.0889847	0.0904982	0.0367833	0.0352161	0.0371939	0.566924	0.536866	0.484626	0.161995	0.158975	0.151879	0.236473	0.224844	0.234625	0.138455	0.139039	0.140828	0.0182819	0.0187339	0.0183662	0.446226	0.478076	0.49619	0.0754572	0.0517178	0.0467777	0.316103
169	1209.72	Unknown	Unknown	0.0833676	0.11413	0.124641	0.0410835	0.0380134	0.0391075	3.36981	3.99995	3.89941	0.571887	0.0938867	0.535869	0.131816	0.114821	0.112823	0.287207	0.281015	0.302921	0.0882542	0.0889847	0.0904982	0.0367833	0.197228	0.0371939	0.566924	0.536866	0.484626	0.161995	0.158975	0.151879	0.236473	0.224844	0.234625	0.138455	0.139039	0.140828	0.0182819	0.0187339	0.0183662	0.00456099	0.478076	0.49619	0.0754572	0.0517178	0.0467777	0.316103
170	1219.87	Unknown	Unknown	0.000419683	0.000734625	0.00139011	0.00683411	0.00737111	0.00888422	0.00254637	0.00132387	0.00337281	0.00580869	0.00617713	0.006479	0.00242183	0.00222825	0.00362887	0.00204621	0.00201398	0.00201417	0.00069911	0.000371273	0.000878623	0.00224794	0.00256409	0.00277415	0.000434503	0.000823234	0.000421421	0.00590209	0.00564164	0.00520164	0.000863509	0.00104178	0.00126406	0.00237562	0.0023634	0.002447	0.000983554	0.0018993	0.00192741	0.0043714	0.00550089	0.00555629	0.00238765	0.00248588	0.00254616	0.00136489
171	1221.68	Unknown	Unknown	0.0075703	0.0121979	0.0137327	0.0208728	0.0163557	0.0207831	0.00693052	0.00792204	0.00675947	0.0054788	0.00753822	0.00700152	0.0113795	0.0111007	0.0113844	0.00261334	0.00230511	0.00281698	0.00124241	0.00126514	0.00117989	0.00456173	0.00471441	0.00419262	0.00182022	0.000868602	0.000626653	0.00812242	0.00948287	0.00902011	0.0022079	0.00222877	0.00251266	0.000282008	0.00287553	0.00281485	0.000529936	0.00103556	0.00112138	0.011878	0.0130707	0.0123948	0.00153103	0.00112977	0.00131257	0.00349016
172	1225.36	Unknown	Unknown	0.00503975	0.0105264	0.0102468	0.00948735	0.00854613	0.00990544	0.00953618	0.0107982	0.0073343	0.00889253	0.00798294	0.00852638	0.0087015	0.00983897	0.0095375	0.00190356	0.00266144	0.00211892	0.0129569	0.00247653	0.0026578	0.00201482	0.00410254	0.00302611	0.00264315	4.24227	0.00296689	0.00622237	0.0047757	0.00663625	0.00277664	0.0051247	0.00314885	0.00136623	0.00136	0.00239941	0.00145689	0.00143028	0.00212524	0.00831663	0.0105857	0.0114374	0.00123046	0.00129402	0.00231025	0.00328071
173	1226.25	Citronellol	Monoterpene alcohol	0.0107659	0.0189903	0.0158052	0.0331774	0.0239231	0.0402987	0.0457584	0.0474053	0.036346	0.0462722	0.0490926	0.0362843	0.0344205	0.0446682	0.0291031	0.0100149	0.0110985	0.0109632	0.014222	0.0126654	0.0130324	0.00823695	0.00875559	0.00821523	0.001355	0.0037485	0.00393924	0.0139569	0.0138522	0.0127151	0.0253573	0.0251215	0.0261778	0.00823757	0.00721729	0.00627515	0.020851	0.0211793	0.0230868	0.0317828	0.0354774	0.0373742	0.000825628	0.00116582	0.00116812	0.0123148
174	1228.02	Unknown	Unknown	0.0123735	0.0463364	0.0535405	0.00868334	0.0286203	0.00363118	0.0130988	0.00193716	0.00121199	0.0314707	0.00404053	0.00929209	0.00350855	0.0636748	0.0633555	0.000371084	0.000256225	0.000255223	0.00112455	0.000907923	0.000352424	0.00131895	0.0014017	0.0249988	0.00036314	0.00121831	0.0564934	0.000869723	0.000416076	0.00299922	0.00104268	0.000585078	0.00156134	0.0004618	0.000690432	0.000695036	0.00105644	0.000259122	0.000345719	0.00310385	0.00135984	0.00207207	0.000249849	0.00027543	0.000670316	0.000731583
175	1228.13	Unknown	Unknown	0.00251988	0.000182674	0.000269598	0.00123124	0.000852607	0.00132658	0.00269881	0.00367552	0.00197382	0.00154273	0.00273484	0.00058661	0.000626156	0.000357848	0.000337275	0.00126466	0.00118745	0.000661866	0.00217806	0.00260552	0.00154693	0.00205469	0.00216523	0.00148995	0.000974696	0.00117105	0.000978335	0.00101906	0.00114011	0.000894996	0.000419617	0.00108176	0.00109639	0.000856977	0.000886749	0.000420393	0.00119621	0.00102906	0.000999941	0.00183787	0.00106197	0.000938585	0.00114968	0.000930453	0.000995602	0.00128052
176	1229.04	Unknown	Unknown	1.62703	2.09853	2.35084	1.43804	1.29864	1.35067	0.000378285	0.000439878	0.00134012	0.00191628	1.39507	1.4761	3.35996	2.93167	2.91272	0.00349642	0.000823778	0.000571395	0.0059279	0.00612228	0.00619909	0.917366	7.97716e-05	0.000122056	2.26535	2.31644	2.41811	0.00772325	0.000100399	0.00259427	0.00242869	0.00241818	0.00245201	0.000103129	0.00015933	0.000190367	0.000102043	0.000105878	0.000184122	0.0365161	0.0382505	0.040048	0.00132063	0.000498779	0.000482212	0.000578715
177	1229.51	Unknown	Unknown	0.0034855	0.00433115	0.00574581	0.00331853	0.000348207	0.00348426	0.000287949	0.000549848	0.00085186	0.00388594	0.00354833	0.00196522	0.00817626	0.00699279	0.00658318	0.000120777	0.000119388	0.000134278	0.000108984	0.000123206	6.7399e-05	0.00243772	0.00273766	0.00249604	0.00560247	0.00509819	0.000106601	0.000120221	7.91607e-05	0.000144022	0.000245065	0.000189414	0.000192641	8.39637e-05	0.000145104	0.000195324	8.91801e-05	6.59415e-05	0.000103814	0.000134746	0.00316973	0.0039954	0.000109896	0.000107167	0.000108082	8.239e-05
178	1230.98	Methylthymol	Monoterpene ether	14.8117	19.2889	21.3549	13.1847	11.9229	12.3277	0.0149705	0.0187498	0.0172415	13.0777	12.8144	13.5434	30.0648	26.5312	26.3861	0.0307142	0.00796318	0.00452926	0.0528288	0.0576547	0.0566265	8.4338	8.89313	9.49926	20.3692	21.0901	21.9524	0.0679877	0.0327281	0.0242407	0.0228396	0.0203904	0.018974	0.00173768	0.00191955	0.00145154	0.000667994	0.000466234	0.000533759	0.31576	0.351445	0.366626	0.00923595	0.00648213	0.00596842	0.0040659
179	1235.56	β-Citral	Monoterpene aldehyde	0.00355842	0.00427615	0.00575002	0.00805747	0.0067707	0.00796958	0.00363606	0.00236435	0.00138514	0.00364337	0.00404845	0.00417528	0.0055138	0.0058676	0.00624951	0.000238054	0.000573063	0.000527588	0.000258332	0.000183569	0.00023143	0.00145241	0.00179267	0.0011482	0.000812999	0.000696583	0.000911585	0.0031342	0.00302162	0.0029403	0.000886628	0.000166263	0.000673055	0.00032399	0.000257963	0.000352971	0.00137972	0.001447	0.000257575	0.00305998	0.00339313	0.00202933	0.000360684	0.000246385	0.000433367	0.00131725
180	1240.38	Unknown	Unknown	0.0340174	0.0453307	0.0481759	0.0257994	0.0254507	0.0248522	0.00125907	0.000752869	0.00270102	0.0240045	0.0228156	0.0253704	0.0628511	0.0625071	0.0563502	0.000315947	0.000169898	0.000279031	0.000163072	0.000258816	0.000220874	0.0189922	0.0194502	0.021256	0.0418162	0.0414481	0.0442971	0.00531696	0.00522846	0.00565241	0.000255469	0.00034305	7.37268e-05	0.000146024	0.000179247	0.000147732	0.00011662	7.43003e-05	0.000190978	0.0583966	0.0651964	0.0667387	0.00270513	0.00279437	0.00269893	0.000620406
181	1241.22	Unknown	Unknown	0.000866041	0.00112944	0.000562365	0.000299534	0.000356805	0.000439313	0.00125907	0.000955889	0.000772214	0.000435005	0.00077867	7.88719e-05	0.00067273	0.000748898	0.000378758	0.000330825	0.000170817	0.00033998	0.000322914	0.000176127	0.000170528	0.000205382	0.000232302	0.000440273	0.000193313	0.000237235	0.000293899	0.000212265	0.000292508	0.000282434	0.000284368	0.00031569	0.00038885	0.000210822	0.000617405	0.000153681	0.00025725	8.17303e-05	0.000417213	0.00047161	0.000675065	0.000222252	0.000205703	0.000470735	0.00054041	0.000251141
182	1243.32	Unknown	Unknown	0.000490816	0.000687484	0.000269598	0.000304264	0.000379732	0.000267909	0.000510968	0.000651358	0.000668329	0.000342829	0.000406744	0.00038943	0.000618394	0.000811614	0.000373348	0.000196044	0.000281939	0.000299983	0.000219582	0.000245586	0.00039871	0.000207982	0.000518954	0.000169134	0.000334233	0.000825125	0.00103313	0.000322154	0.000270305	0.000173014	0.000176863	0.000232558	0.000256855	9.49154e-05	0.000120446	0.000183426	0.00016121	0.000154173	0.00015572	0.000198985	0.000395002	0.000396633	0.000167192	0.000144225	0.000140299	0.000297795
183	1243.84	Unknown	Unknown	0.00205218	0.00468275	0.00295294	0.00151817	0.00252056	0.00261283	0.00064365	0.00122658	0.000831082	0.000273293	0.0021635	0.00233165	0.00295484	0.000534927	0.00295432	0.000259934	0.000263572	0.000370455	0.000221196	0.000258816	0.000462861	0.00218814	0.000550512	0.00162334	0.00021951	0.000514167	0.000312828	0.000823701	0.000248101	0.000289915	0.000208074	0.000287278	0.000279449	0.000223599	0.000208647	0.000857641	0.000189508	0.000110522	0.000221339	0.00708982	0.000390146	0.00725908	0.00036632	0.000194304	0.000246302	0.000241214
184	1247.44	Carvone	Monoterpene ketone	0.0646668	0.079422	0.0842725	0.068576	0.0617889	0.0700338	0.0514722	0.0658887	0.0609253	0.0312217	0.0324303	0.0357553	0.0977813	0.101243	0.107905	0.0104367	0.0103886	0.0116203	0.00235485	0.00317359	0.00348201	0.0516202	0.0553466	0.0555032	0.00742359	0.00773424	0.00808671	0.0999458	0.109095	0.101387	0.0166252	0.0156919	0.0160701	0.0109235	0.0102977	0.0116391	0.00458677	0.0038859	0.00419368	0.0819458	0.0916033	0.090494	0.0170329	0.0137835	0.0139343	0.0142932
185	1249.51	Linalyl acetate	Monoterpene ester	0.00313695	0.00346885	0.0331964	0.0071699	0.00591093	0.00824037	0.227344	0.25864	0.257303	0.0123952	0.0103284	0.00135068	0.0075501	0.0366019	0.00628378	0.0349257	0.0338704	0.0330752	0.00600702	0.00635959	0.00561198	0.00195243	0.0019601	0.0018012	0.499341	0.471876	0.396657	0.0117666	0.0115768	0.0103733	0.0106546	0.00161633	0.0100352	0.0126895	0.0126886	0.0113209	0.00113533	0.00175534	0.00239849	0.00550264	0.00587809	0.00612217	0.014355	0.012144	0.0105837	0.0122424
186	1249.59	Unknown	Unknown	0.000120926	9.42835e-05	9.26743e-05	8.51308e-05	6.87817e-05	7.48994e-05	0.0863196	0.118598	0.120832	0.0609314	0.0588323	0.0672991	0.000124196	0.000143877	7.21445e-05	0.027111	0.0309812	0.0336295	0.0147855	0.014989	0.0167897	0.0252152	0.0288992	0.0314895	0.0611899	0.0804662	0.0884467	0.0395433	0.0403073	0.04326	0.0582412	0.0549932	0.0616678	0.000262843	0.000110014	0.000182434	0.000282118	0.000200611	0.000383915	0.0591362	0.0783351	0.0731977	0.000266756	0.000677057	6.2355e-05	0.0353374
187	1252.28	Unknown	Unknown	7.8246e-05	0.000188567	0.00027381	0.00015765	6.30499e-05	0.000146918	0.000293595	0.000219939	0.000277028	0.000226396	7.59678e-05	8.54445e-05	0.000186294	0.000154944	0.000101002	0.00020042	7.89798e-05	9.33279e-05	0.000159035	7.02855e-05	4.5474e-05	0.000128256	6.66224e-05	8.36954e-05	7.22666e-05	0.000133267	0.000111582	4.50828e-05	0.000147702	0.000141217	7.3982e-05	0.000101021	7.4916e-05	6.57107e-05	6.06973e-05	5.55236e-05	7.88901e-05	6.31552e-05	6.65975e-05	9.24419e-05	7.12299e-05	0.000208575	4.88426e-05	8.91392e-05	8.7297e-05	0.00018364
188	1254.19	Unknown	Unknown	0.00132129	0.000469453	0.000490753	0.000576998	0.000259364	0.000704342	0.00079327	0.0010574	0.000612923	0.000279761	0.000395665	0.000394359	0.00127301	0.000498036	0.000443688	0.000261684	0.000259899	0.00035617	0.000280128	0.00018605	0.000245235	0.000218381	0.000159543	0.000292934	0.000323393	0.0002637	0.00028294	0.00034	0.000221071	0.000303943	0.00024391	0.000294644	0.000317501	0.00035137	0.000315816	0.00033215	0.000193795	0.000338066	0.000272266	0.000811608	0.000267112	0.000302604	0.000247031	0.000332519	0.000192261	0.000162795
189	1256.34	β-Phenethyl acetate	Ester	0.000464141	0.000249458	0.0038523	0.00360702	0.00361247	0.000306799	0.00064365	0.00106586	0.000979985	0.00199552	0.000300706	0.000310558	0.00617877	0.00533451	0.00555332	0.000160161	0.000159796	0.000244748	0.000311613	0.000277007	0.000233054	0.00018805	0.000283145	0.000279857	0.00020054	0.000286383	0.00033375	0.000213204	0.000242309	0.000240349	0.000234662	0.000282016	0.000202154	6.20601e-05	0.000292106	0.000166571	0.000135485	0.000163461	0.000197834	0.000374468	0.000335104	0.000393214	0.00026112	0.000177277	0.000246302	0.000136986
190	1258.07	Unknown	Unknown	2.42292	2.98915	3.19462	2.72108	2.34754	2.71256	0.0231121	0.0286175	0.0260406	2.25224	2.32409	2.41493	4.67901	4.57945	4.56504	0.00555138	0.00547899	0.00529493	0.00256636	0.00231446	0.00265698	0.00843626	0.00897124	0.00800338	0.00871987	0.00964914	0.00992781	0.00649193	0.00616681	0.00586003	0.00802705	0.0082153	0.010116	0.00617133	0.00634666	0.00707033	0.00306385	0.00169312	0.00226529	0.0228488	0.022868	0.0263744	0.00790217	0.00558973	0.00628227	0.00406093
191	1260.16	Nonanoic acid	Carboxylic acid	0.000339659	0.00598111	0.0063503	0.00479886	0.00443355	0.000103707	0.00394377	0.012545	0.0217986	0.0055645	0.00386486	0.00795291	0.00648667	0.00712929	0.0110309	0.00127779	0.00207735	0.00688246	0.00394924	0.000205068	0.00393919	0.000191517	0.000346261	0.00238968	0.00953829	0.00592332	0.00534099	0.000382265	0.000159287	0.000232867	0.00402046	0.00125118	0.000761051	0.000504695	0.000344267	0.00172222	0.00019894	0.000315776	0.000223297	0.00216847	0.0030985	0.00506904	0.000251727	0.000256401	0.000282676	0.000223346
192	1263.48	Unknown	Unknown	0.025686	0.0295893	0.0282783	0.00416668	0.00409538	0.0048022	0.0910708	0.112499	0.111227	0.00868231	0.00734038	0.00972589	0.0277242	0.0232177	0.0196612	0.00445826	0.00468093	0.00505685	0.00442635	0.00460577	0.00382956	0.0038338	0.00378521	0.00363552	0.00244984	0.00263794	0.0027766	0.00345447	0.00354099	0.003522	0.00221946	0.00184784	0.00207505	0.00260744	0.00293149	0.00320648	0.000806909	0.000368715	0.00061015	0.0111056	0.0124668	0.0140155	0.00125206	0.00173571	0.0014934	0.00235258
193	1267.12	Unknown	Unknown	0.00169829	0.00152621	0.00272126	0.000512361	0.000448514	0.000642406	0.00378285	0.0413528	0.0446153	0.00166725	0.000640978	0.000925101	0.00169217	0.0102761	0.00212826	0.000690532	0.000599695	0.00238938	0.000862182	0.000652414	0.000615524	0.000598814	0.000763528	0.000731463	0.000775059	0.000275042	0.000544959	0.000509999	0.00102426	0.000582636	0.000611508	0.000820793	0.000395985	0.000249153	0.000457126	0.000407503	0.000546228	0.000323206	0.000325152	0.000868013	0.00111054	0.000714624	0.000517544	0.00046072	0.000396994	0.000290847
194	1272.29	Unknown	Unknown	0.0351147	0.0479019	0.060312	0.0619784	0.0502493	0.061913	0.0264094	0.035461	0.0307777	0.0327757	0.034627	0.0371191	0.0472877	0.0488997	0.055039	0.00487748	0.00491787	0.00608822	0.00258574	0.00264935	0.00271626	0.00963216	0.00982681	0.0104471	0.00019783	0.000549138	0.000372604	0.0167746	0.0175959	0.0182721	0.00684681	0.00654635	0.00662947	0.00488723	0.00539921	0.00527375	0.00221321	0.00207669	0.00151803	0.0224054	0.0246164	0.0231637	0.00210962	0.00186892	0.00199744	0.0059023
195	1275.19	Geranial	Monoterpene aldehyde	0.0016325	0.0355606	0.00126585	0.0013747	0.000574614	0.00141589	0.00213421	0.00400543	0.00403075	0.00199876	0.00184538	0.00157908	0.000835737	0.00242562	0.00185592	0.00147821	0.00111674	0.00111136	0.000616767	0.00108322	0.00102885	0.00076	0.000921318	0.00121533	0.00101083	0.00175422	0.00200549	0.000955192	0.000693138	0.000882839	0.00133514	0.00108597	0.000745592	0.00154694	0.000717935	0.000430308	0.00380988	0.00257915	0.00353456	0.00193031	0.00189731	0.00227893	0.00104918	0.00175574	0.00098417	0.000770297
196	1278.65	Unknown	Unknown	0.0235681	0.0356529	0.0404418	0.0012675	0.000908492	0.000776361	0.00296418	0.00285921	0.00117737	0.00198259	0.00130095	0.00104012	0.00136357	0.00173943	0.000782768	0.000523369	0.000541838	0.000295221	0.000710412	0.000515151	0.000741389	0.000870057	0.000697782	0.00103573	0.000588973	0.00175422	0.000993279	0.000614253	0.000729823	0.000844495	0.000988354	0.00141008	0.000973908	0.000584095	0.000717935	0.000714866	0.00380988	0.00257915	0.00353456	0.00247869	0.00313897	0.00282601	0.000416102	0.00175574	0.00049884	0.00531267
197	1284.38	Unknown	Unknown	0.000309427	0.000530345	0.00112684	0.000209674	0.000447081	0.000315442	0.00164582	0.00053293	0.000616386	0.00019082	0.00103506	0.000647407	0.000370001	0.000309889	0.000333668	0.000822687	0.000293878	0.000269508	0.000699917	0.000635877	0.000916789	0.000556351	0.000454084	0.000885777	0.000594393	0.000709815	0.000227149	0.000613314	0.000228794	0.000321712	0.000180331	0.00012838	0.000212856	8.48763e-05	0.00056714	0.000263737	0.000383303	0.000221043	0.000363348	0.000271058	0.00075439	0.000541952	0.000339081	0.000743161	0.000248381	0.000163787
198	1287.47	L-Bornyl acetate	Monoterpene ester	0.000234738	0.00154586	0.00102152	0.000917521	0.000929986	0.000759076	0.115874	0.141154	0.135837	0.0025696	0.000634647	0.00121594	0.00116952	0.00128936	0.000535673	0.00897166	0.00976227	0.00983276	0.00399284	0.00374167	0.00380195	0.000401232	0.000285775	0.000429811	0.0633968	0.0674107	0.0713069	0.00445569	0.00534045	0.00492295	0.00986735	0.00870041	0.00933001	0.00471109	0.00531386	0.004662	0.000186935	0.000184822	0.000228194	0.00243953	0.000658877	0.000483824	0.0112686	0.00975724	0.0104029	0.00597576
199	1289.55	Thymol	Monoterpene alcohol	0.0265201	0.0370102	0.0456547	0.0515767	0.0424498	0.0507904	0.0360924	0.0444785	0.0385726	0.116678	0.10981	0.122598	0.0579169	0.0587239	0.0637757	0.00771663	0.00891186	0.00915375	0.265258	0.253047	0.292746	0.0213381	0.0221616	0.0229212	0.0242698	0.0226791	0.0206506	0.00502392	0.00426116	0.0048846	0.0179545	0.0139598	0.0150843	0.0091566	0.00899553	0.00859227	0.00367268	0.00315962	0.00406049	0.0138287	0.0135418	0.0146122	0.0121327	0.0099876	0.00848444	0.00635495
200	1296.04	(E,E)-2,4-Decadienal	Aldehyde	0.00497396	0.0070909	0.00822274	0.00218345	0.00184708	0.00222105	0.0011405	0.00301148	0.00108387	0.00379538	0.000702702	0.00347529	0.00849968	0.00769188	0.00700162	0.00118677	0.000980819	0.00136754	0.00199965	0.00157109	0.00192128	0.000632611	0.000702165	0.000283344	0.000234867	0.00102739	0.00765632	0.00114773	0.00155618	0.000342287	0.000878537	0.000369357	0.00103693	0.000301174	0.000194421	0.000685121	0.000261538	0.000181107	0.000336905	0.00139603	0.00126757	0.00158995	0.000605836	0.00100958	0.000287872	0.000885444
201	1298.22	Unknown	Unknown	0.0117956	0.0200451	0.0237057	0.00691609	0.00609435	0.0069714	0.014149	0.0203486	0.0184015	0.00743713	0.00741793	0.00809258	0.0247306	0.0261376	0.0285927	0.00799756	0.00839757	0.00846237	0.00212881	0.00223838	0.00278041	0.00516748	0.00563486	0.00631029	0.00619957	0.00666054	0.00634124	0.00326851	0.00295211	0.0034687	0.0158321	0.0137967	0.0144148	0.00944865	0.00871575	0.0091366	0.00116363	0.000880458	0.000872623	0.0104945	0.0135952	0.01101	0.0111803	0.00980331	0.0104372	0.0036738
202	1300.42	Artifact	Unknown	0.107659	0.105435	0.109596	0.103003	0.0994512	0.0935738	0.204384	0.239704	0.200242	0.104053	0.120162	0.125275	0.114123	0.106565	0.111846	0.087778	0.091061	0.0841094	0.0825224	0.0854018	0.0788763	0.0786735	0.0706715	0.0748778	0.0894408	0.0958827	0.0880193	0.0898322	0.0744294	0.0763048	0.0902685	0.0901789	0.0899658	0.0713618	0.0742517	0.0742717	0.0907245	0.0643728	0.0666278	0.147819	0.112959	0.131363	0.0872742	0.0789523	0.082557	0.0729578
203	1301.15	Unknown	Unknown	0.0896432	0.0855249	0.0846243	0.0830183	0.000345341	0.0773926	0.156757	0.184368	0.155374	0.0845963	0.096498	0.0963568	0.0923917	0.0784941	0.0889127	0.0500053	0.0514737	0.0471734	0.0441182	0.044394	0.042986	0.0415426	0.0380949	0.0399114	0.0549976	0.0586434	0.0547947	0.0556181	0.0474018	0.0465651	0.0558726	0.0618783	0.0573417	0.0474696	0.0549908	0.0546927	0.0541855	0.0502391	0.0480853	0.0990287	0.0765252	0.081898	0.0529294	0.0553715	0.0612056	5.55884e-05
204	1302.22	Unknown	Unknown	0.00477834	0.000121783	0.00424827	0.00437162	0.00393489	0.0043168	0.0196539	0.0121009	0.0221414	0.00464113	0.00527026	0.00503958	0.00607786	0.00416321	0.00552627	0.00389463	0.00401971	0.00393406	0.00347698	0.00384586	0.00350637	0.00352356	0.000199867	0.0032833	0.00347783	0.00382884	0.00427897	0.00447353	0.00320022	0.00352574	0.000269341	0.00464169	0.000330582	0.00268684	0.00337344	0.00336017	0.00412458	0.000119809	0.00302039	0.00636752	0.00554622	0.00559219	0.000199128	0.0034564	0.000114318	0.00336707
205	1306.39	Unknown	Unknown	0.000291644	0.000679627	0.000347529	0.000781942	0.000952913	0.00050413	0.000748101	0.0018441	0.00098691	0.000562757	0.000527026	0.000379571	0.00105308	0.000512792	0.000618639	0.000355331	0.000427042	0.000702816	0.000421403	0.000449827	0.000221686	0.000494823	0.000273503	0.000266779	0.00120776	0.00149146	0.000552929	0.000875358	0.000520337	0.000598535	0.000425397	0.000373566	0.000594571	0.000287484	0.000295899	0.000368835	0.000204943	0.000189466	0.000299689	0.000720733	0.000657258	0.000812073	0.000412344	0.000305477	0.000336717	0.000303751
206	1308.87	Unknown	Unknown	0.00585245	0.00960513	0.0101836	0.00786514	0.00625197	0.0072033	0.0599864	0.0755787	0.071622	0.0100844	0.00883125	0.00615365	0.00769241	0.00532714	0.00717477	0.00875549	0.00864829	0.00966515	0.00459427	0.00519616	0.00529285	0.00546039	0.0056182	0.00427283	0.00328181	0.00242906	0.00379578	0.00639613	0.00518792	0.00749197	0.00802243	0.00783437	0.00812065	0.00489453	0.00502839	0.00495151	0.00812225	0.00557809	0.00473821	0.0133618	0.0139594	0.0176143	0.00275303	0.00473239	0.00461323	0.00518759
207	1309	Undecanal	Aldehyde	0.00950511	0.0130681	0.0166287	0.00701541	0.00630499	0.00678559	0.179174	0.217854	0.227041	0.0130243	0.0121501	0.0107512	0.0203294	0.0162987	0.016393	0.0144294	0.0142044	0.0154096	0.00417448	0.00422043	0.0041625	0.00448027	0.00425945	0.00422139	0.021913	0.0209977	0.0217057	0.00903535	0.00875884	0.00835049	0.0126972	0.0122614	0.0133255	0.00649076	0.00679999	0.00725078	0.00897204	0.00614185	0.00575676	0.0271857	0.0284418	0.0288653	0.00264689	0.00303073	0.00291094	0.00357354
208	1319.76	Unknown	Unknown	0.022766	0.0331878	0.0373414	0.0121075	0.0115739	0.0126421	0.064523	0.0833147	0.0851929	0.0269412	0.0243619	0.0243698	0.0364464	0.034394	0.0355149	0.00933399	0.00997166	0.0109203	0.021167	0.0194401	0.0186354	0.00481391	0.00138417	0.00468433	0.004934	0.00489876	0.00382965	0.00985999	0.00839586	0.00880407	0.000827674	0.000799748	0.000500629	0.00611383	0.00748473	0.00759384	0.000749456	0.000191323	0.000342781	0.00819129	0.00766693	0.0012959	0.000819992	0.00137315	0.0013926	0.00634006
209	1321.97	Methyl geraniate	Monoterpene ester	0.000378782	0.000357491	0.000402291	0.000687352	0.00038833	0.00061792	0.000158089	0.000900905	0.00114966	0.000211842	0.000159849	0.000267836	0.00051231	0.000605021	0.000620442	7.43919e-05	8.26533e-05	7.04721e-05	3.22914e-05	0.000228221	0.000108001	0.00011179	3.85709e-05	0.000125543	0.00023577	0.000157842	0.000189291	0.000126796	5.01995e-05	4.86309e-05	0.000141028	6.10334e-05	0.000215235	0.000118644	0.000146053	7.23789e-05	9.00376e-05	5.47965e-05	3.9175e-05	0.000253823	0.000123033	0.000251315	4.88426e-05	0.000174272	0.000149652	0.000102243
210	1324.32	Unknown	Unknown	0.000585067	0.0331878	0.00127848	0.00043196	0.000468575	0.000416268	0.064523	0.0833147	0.00322391	0.00067919	0.000618821	0.000861018	0.000946997	0.034394	0.0355149	0.000610013	0.000787043	0.000643772	0.000596585	0.000530862	0.0186354	0.000202782	0.000284899	0.00038186	0.004934	0.00113892	0.000700376	0.000537237	0.000571501	0.00880407	0.000827674	0.000253604	0.000500629	0.000294785	0.000328145	0.00051161	0.000215233	0.000201539	0.000178246	0.00128322	0.000841808	0.000851394	0.000257363	0.000250391	0.000250459	0.00634006
211	1334.89	Unknown	Unknown	0.000544165	0.000502845	0.00066557	0.00024751	0.000439916	0.000383139	0.000358524	0.00084169	0.00139899	0.000380023	0.000202581	0.000354923	0.000535597	0.000538616	0.000667336	0.000529495	0.000360919	0.000359027	0.000229269	0.000320832	0.000323191	0.000248712	0.000311197	0.000338269	0.00029539	0.000401693	0.000287922	0.000247016	0.000356223	0.000334805	0.000250845	0.000397769	0.000359121	0.000237289	0.000239944	0.000147732	0.000220378	0.000227545	0.000267369	0.000412071	0.00104417	0.000600079	0.000269574	0.000259405	0.000141338	0.000214412
212	1336.65	Unknown	Unknown	0.000384117	0.000302493	0.000661357	0.000417772	0.00040266	0.000319763	0.00211444	0.00340483	0.00419004	0.000402662	0.000468468	0.000816653	0.000840912	0.000968402	0.000865734	0.00128479	0.000965207	0.000957087	0.000680542	0.000822753	0.000331311	0.000639544	0.000570674	0.000749772	0.000267386	0.000726828	0.00116563	0.000523149	0.000682519	0.000801475	0.00133283	0.0006177	0.00102742	0.000273795	0.000257963	0.000362886	0.000316418	0.000349211	0.000269328	0.00101999	0.00288481	0.000781299	0.000831264	0.0028805	0.000549763	0.000422869
213	1339.94	Unknown	Unknown	0.00443513	0.00445097	0.00607438	0.00277148	0.00227123	0.00284474	0.212404	0.288078	0.329704	0.0085497	0.00728183	0.00876135	0.0128336	0.00948297	0.00790884	0.00576843	0.00737175	0.00694722	0.00482757	0.00498779	0.00465703	0.00209282	0.00226779	0.00270354	0.00605414	0.00511804	0.00756765	0.00205596	0.00336433	0.00265132	0.0140705	0.0132169	0.0156634	0.00540014	0.00545422	0.00539966	0.00522647	0.0051778	0.00531115	0.0543496	0.0601569	0.0694228	0.0123656	0.0155313	0.0152552	0.01189
214	1347.75	Unknown	Unknown	0.00335035	0.00652913	0.00259067	0.00148191	0.00145875	0.00642982	0.542585	0.631221	0.624936	0.00205697	0.00166654	0.0022117	0.00385526	0.00367993	0.0036974	0.0511125	0.0478471	0.0522179	0.0135543	0.0132277	0.0141278	0.00107284	0.000976545	0.00207146	1.19163	1.14821	1.08132	0.0295715	0.0289245	0.0284613	0.0505216	0.0476102	0.0506123	0.0209142	0.0212478	0.0228202	0.000144918	0.00229031	0.00199401	0.0221375	0.210025	0.0247793	0.0440504	0.0439396	0.0425178	0.0877255
215	1349.27	Terpinyl acetate	Monoterpene ester	0.0137695	0.0187624	0.0234424	0.0140576	0.0120741	0.0146659	0.248875	0.00382356	0.286342	0.0209174	0.018802	0.017715	0.0331733	0.0347112	0.0296983	0.0250578	0.0254508	0.0251404	0.000695073	0.00374167	0.000662622	0.00270896	0.00351784	0.00315776	0.00204785	0.0417392	0.00209216	0.000396353	0.00603166	0.0121568	0.0371829	0.0363327	0.0399504	0.00039974	0.000318661	0.0112108	0.00795247	0.0065765	0.00618083	0.0911884	0.10006	0.106255	0.00769553	0.00505289	0.00390654	0.0111594
216	1350.17	Unknown	Unknown	0.00377359	0.00614807	0.000530771	0.00405317	0.00380449	0.00364846	0.049338	0.0582078	0.00739663	0.000430153	0.00460713	0.00480133	0.0104739	0.0103518	0.00967818	0.000764048	0.00524757	0.00522731	0.00061273	0.000482076	0.000342679	0.00026691	0.000526843	0.000302524	0.0160251	0.0158654	0.00232031	0.000773922	0.000446968	0.000553645	0.0103274	0.00949805	0.00981162	0.00281735	0.00282053	0.000243907	0.00281518	0.00235811	8.61849e-05	0.0202197	0.0224261	0.0232424	0.000799328	0.00126197	0.000327364	0.00225232
217	1352.33	α-Cubebene	Sesquiterpene hydrocarbon	0.014913	0.0167884	0.0230296	0.00507947	0.00461124	0.00445507	0.20994	0.337141	0.392427	0.0134431	0.0119475	0.0118554	0.0556296	0.0405198	0.035542	0.00488973	0.00599328	0.00512065	0.00642035	0.00827797	0.00810818	0.00437282	0.00507733	0.00578893	0.0255824	0.0215941	0.0322064	0.00700568	0.00682423	0.00709825	0.00858538	0.00813006	0.00775202	0.00519206	0.00419285	0.00500009	0.00599651	0.00500505	0.00651186	0.0127883	0.0155087	0.0191205	0.0229617	0.0317165	0.0281616	0.00816455
218	1358.28	Neryl acetate	Monoterpene ester	0.00837055	0.0114888	0.0036164	0.00689875	0.00563723	0.00616047	0.216227	0.239683	0.241329	0.011577	0.0107051	0.0128643	0.0197757	0.0152159	0.00551905	0.0183573	0.0178311	0.0206302	0.00417367	0.00372017	0.00347876	0.00939991	0.00878627	0.00944625	0.0437312	0.0417392	0.0380495	0.0112801	0.0126097	0.0121568	0.00767448	0.00776597	0.00760695	0.00849219	0.00826526	0.00783477	0.00645699	0.00562175	0.00461481	0.201146	0.210094	0.219118	0.0101226	0.00936663	0.00731736	0.00689892
219	1360.77	(E)-2-Undecenal	Aldehyde	0.00144044	0.00132783	0.00154808	0.000625869	0.000415556	0.000257827	0.000598481	0.0150574	0.000221622	0.000236099	0.000609325	0.000639191	0.00225364	0.00271891	0.00163948	0.000523369	0.0010947	0.00129421	0.000248644	0.000259643	0.000233867	0.00099398	0.000858202	0.000532687	0.00298461	0.00263605	0.000119552	0.00137315	0.00145868	0.00116714	0.000514406	0.000256761	0.000261611	0.000249153	0.000105272	0.000277618	0.000156923	0.000156031	0.000286957	0.0173477	0.0184032	0.0194692	0.000414223	0.00202516	0.00202238	0.000141949
220	1370.16	Unknown	Unknown	0.00106166	0.000626592	0.000924637	0.000455607	0.000722208	0.00929472	0.00192248	0.004716	0.0051631	0.00103334	0.00083248	0.000504451	0.000706366	0.000592109	0.00102806	0.00549887	0.00505287	0.00473592	0.00138288	0.00345226	0.00126272	0.00127562	0.0010458	0.00098255	0.00231885	0.00198673	0.0017624	0.00071569	0.00122023	0.00125318	0.00133283	0.00147322	0.000833589	0.000665321	0.000559553	0.00076444	0.000765749	0.000755077	0.000279122	0.00247086	0.0032102	0.00261915	0.000801207	0.000859342	0.000648492	0.000638274
221	1374.92	Unknown	Unknown	0.00480679	0.00424669	0.00441888	0.00410677	0.00280715	0.00921838	0.0140699	0.0114072	0.00414156	0.00857719	0.0125964	0.000989185	0.00256155	0.0032483	0.000712427	0.00603624	0.0105245	0.00539588	0.00606756	0.00186711	0.00277879	0.00153127	0.00154108	0.00137574	0.00664401	0.0101491	0.00226551	0.00321497	0.00455946	0.00233054	0.00157096	0.00167105	0.00201916	0.00575242	0.00350717	0.00195621	0.0098141	0.00953458	0.00616124	0.0272625	0.0192337	0.0216729	0.014139	0.0109771	0.00615756	0.00579013
222	1377.15	Unknown	Unknown	0.000565505	0.0400312	0.0492353	0.0221151	0.0188376	0.0214457	0.329588	0.370813	0.378264	0.000300784	0.000633065	0.0438478	0.000623569	0.0145924	0.0450308	0.0171574	0.0181277	0.0184675	0.00569621	0.00581302	0.000453928	0.00249578	0.0063002	0.000334782	0.0583661	0.0545877	0.047511	0.0100366	0.000322435	0.00866472	0.000319047	0.014467	0.0131472	0.000600523	0.00277311	0.00380237	0.0044007	0.00315312	0.00301647	0.0817249	0.0902046	0.0952348	0.00425494	0.000290454	0.00357814	0.000256104
223	1378.25	Geranyl acetate	Monoterpene ester	0.032417	0.0400312	0.0492353	0.0221151	0.0188376	0.0214457	0.329588	0.370813	0.378264	0.0439177	0.0439474	0.0438478	0.0527213	0.045917	0.0450308	0.0171574	0.0181277	0.0184675	0.00569621	0.00581302	0.0059839	0.00588675	0.0063002	0.00623008	0.0583661	0.0545877	0.047511	0.0100366	0.0096547	0.00866472	0.0155385	0.014467	0.0131472	0.00730849	0.00722867	0.00675999	0.0044007	0.00315312	0.00301647	0.0817249	0.0902046	0.0952348	0.00425494	0.00367174	0.00823398	0.00401626
224	1380.36	Unknown	Unknown	0.00717196	0.00718126	0.00759087	0.00417614	0.00386324	0.00362542	0.0129972	0.0120248	0.0187271	0.0042886	0.00621036	0.00512996	0.00973647	0.005851	0.00653629	0.004979	0.00509971	0.00454736	0.00432786	0.00391779	0.00463104	0.00256338	0.0040929	0.00514553	0.00353745	0.00564733	0.0055522	0.00446226	0.00481625	0.00572723	0.00573823	0.00577291	0.00470187	0.00338593	0.00451341	0.00420888	0.00786757	0.00310761	0.00321725	0.00750033	0.00447453	0.00584009	0.00469828	0.00423962	0.00283404	0.00422968
225	1382.26	Unknown	Unknown	0.0427686	0.0531484	0.0728188	0.0179027	0.0126974	0.0143576	1.60598	2.56771	2.98968	0.0444999	0.0382624	0.0405254	0.18269	0.142717	0.123683	0.0230002	0.000247041	0.00013523	0.0154498	0.0204208	0.019104	0.0123351	0.0145237	0.0201793	0.0731465	0.0546255	0.0840392	0.0190635	0.0178478	0.0221402	0.0319487	0.0290792	0.0349751	0.024835	0.0220549	0.027503	0.0170428	0.0149278	0.0183917	0.0537166	0.0671326	0.077641	0.0525725	0.0739145	0.0667334	0.0319604
226	1382.38	Unknown	Unknown	0.0471165	0.0591884	0.0745691	0.0172406	0.0144442	0.0166449	1.75158	2.78389	3.28585	0.0485184	0.0406665	0.0439234	0.196466	0.153655	0.127243	0.0269999	0.0289406	0.0282584	0.0168432	0.0253028	0.0243538	0.0141211	0.0187875	0.0229901	0.0803722	0.0642236	0.0972507	0.0228006	0.0213589	0.0221523	0.0346802	0.0329538	0.0391002	0.0282994	0.0243681	0.0286898	0.0206323	0.0173361	0.0207431	0.0644288	0.0755571	0.0847753	0.0550043	0.0822334	0.0728566	0.034581
227	1393.09	Tetradecane	Hydrocarbon	0.00521225	0.00772142	0.0106217	0.000449301	0.000994469	0.00164779	0.0854219	0.126655	0.163976	0.00603994	0.00403737	0.00438725	0.0276958	0.0216276	0.0181299	0.00241292	0.00182205	0.00210845	0.000792755	0.000981516	0.000706472	0.000764333	0.00123953	0.00123712	0.00536399	0.00419178	0.00634922	0.00197707	0.00188055	0.00153749	0.000479727	0.000394612	0.000774132	0.00124759	0.00144061	0.00133256	0.000640554	0.000391934	0.000271287	0.0157182	0.020252	0.020748	0.0023003	0.00260307	0.00275817	0.000689892
228	1393.72	Unknown	Unknown	0.0219089	0.0270692	0.0356733	0.00764916	0.00628923	0.00642262	0.667976	0.98375	1.16489	0.0208446	0.0210257	0.0206003	0.089191	0.0679265	0.0567398	0.0074777	0.00737267	0.00753766	0.00823755	0.010074	0.0104704	0.00432342	0.000851189	0.00718909	0.0428848	0.0383168	0.0511006	0.00984027	0.00860052	0.010436	0.0126532	0.0140661	0.0157502	0.00774839	0.00610577	0.00759582	0.00823801	0.0081591	0.00989756	0.0185228	0.0238216	0.0265283	0.0322784	0.0462893	0.0405297	0.0106938
229	1394.34	Unknown	Unknown	0.0107695	0.0133765	0.016397	0.00572426	0.00582782	0.00664588	0.380781	0.526801	0.583406	0.0139574	0.0110644	0.0102172	0.0370622	0.0303138	0.0274834	0.0102258	0.0109956	0.0105718	0.00809385	0.00973082	0.00992065	0.00510249	0.00632036	0.00703303	0.0247287	0.0228351	0.0303712	0.00631723	0.00739187	0.00750132	0.0133699	0.0121014	0.014982	0.00849493	0.00864272	0.00965812	0.00777925	0.00766686	0.0076734	0.0236009	0.0244383	0.028891	0.0351667	0.0463284	0.0427257	0.0126305
230	1395.71	Unknown	Unknown	0.00990168	0.0123079	0.0189519	0.00355815	0.00267102	0.00344681	0.19207	0.00471177	0.339726	0.0107765	0.00271901	0.00833084	0.00445037	0.033492	0.0303584	0.00581394	0.00535685	0.00559206	0.00436338	0.0048315	0.00463592	0.00173665	0.00297259	0.00409323	0.0144777	0.0121368	0.0171537	0.00481541	0.00413373	0.00454232	0.00562841	0.000842892	0.00652126	0.00399831	0.00339715	0.00411568	0.00295666	0.00293858	0.000669892	0.0266452	0.0307098	0.0322367	0.0127517	0.0170857	0.0153466	0.00517568
231	1398.91	Unknown	Unknown	0.00253588	0.0018621	0.00324781	0.00764916	0.000547388	0.000676975	0.0184428	0.0259697	0.0285996	0.00130825	0.0210257	0.00195537	0.00672989	0.00519802	0.00462446	0.000890077	0.00091286	0.00112565	0.000964707	0.010074	0.00121805	0.000776466	0.00667627	0.000751515	0.003037	0.00204911	0.0040857	0.000990883	0.00860052	0.00125412	0.000715545	0.0140661	0.0157502	0.000716429	0.000790013	0.000729738	0.00823801	0.000853524	0.00989756	0.0025304	0.00289938	0.00325684	0.00673277	0.00913627	0.00859772	0.00182846
232	1401.45	Unknown	Unknown	0.0193125	0.0220702	0.0299801	0.00578889	0.00456682	0.00470137	0.157149	0.234603	0.294016	0.0178837	0.0130316	0.0113296	0.076241	0.056658	0.0550589	0.00830126	0.00876033	0.00821666	0.00334701	0.0042593	0.00434196	0.00405478	0.00487045	0.00517953	0.0209745	0.0177114	0.0233505	0.00884469	0.00676824	0.00651	0.00525157	0.00516258	0.00548789	0.00430405	0.00360959	0.00382914	0.00263853	0.00219	0.00201947	0.0445601	0.0522358	0.0520051	0.00537738	0.00625076	0.00670213	0.00419792
233	1402.28	Unknown	Unknown	0.00613342	0.00801213	0.00734655	0.00421398	0.0035136	0.00427647	0.0136465	0.0171764	0.0178925	0.0041754	0.00643352	0.00695058	0.0110121	0.00593585	0.00678338	0.00425609	0.00547899	0.00335885	0.00470809	0.00342001	0.00498265	0.00426449	0.00376504	0.0032493	0.00474882	0.00391013	0.00576839	0.00411663	0.00409029	0.00618735	0.00628154	0.00446701	0.00441648	0.00332022	0.00423458	0.00299133	0.00261109	0.00255593	0.00333771	0.00621084	0.00574372	0.00704366	0.00452264	0.00443192	0.00405827	0.00280325
234	1409.64	Decyl acetate	Ester	0.00109011	0.00232566	0.00305404	0.000460337	0.000131832	0.000514213	0.0670073	0.0909998	0.0941928	0.00369673	0.00252276	0.00194879	0.00259777	0.00373342	0.00241323	0.00138194	0.00140235	0.00159134	0.000316456	0.00026295	0.000130738	0.000245245	0.000276132	0.000357449	0.00433238	0.00440823	0.0043248	0.000819005	0.000353327	0.000415233	0.0014334	0.00208145	0.00192165	0.00100391	0.000900975	0.000345039	0.000415031	0.000235903	0.000271287	0.0043573	0.00664381	0.00681628	0.000293056	0.000582911	0.000343992	0.000306729
235	1412.34	Dodecanal	Aldehyde	0.0203866	0.0320682	0.0374678	0.0153251	0.0128865	0.0147508	0.322037	0.43822	0.433496	0.0306395	0.0257372	0.0251273	0.0568043	0.0510431	0.0439306	0.0143848	0.0151513	0.0154086	0.00678685	0.0072394	0.00611788	0.00855932	0.00860131	0.00992924	0.0106937	0.00906976	0.00794922	0.00833281	0.00891233	0.00849732	0.0107748	0.00968221	0.0100542	0.00600888	0.00634381	0.0064447	0.00665335	0.00805322	0.00710732	0.0395056	0.047117	0.0535746	0.00323394	0.00402829	0.000612118	0.00695252
236	1413.82	(Z)-Caryophyllene	Sesquiterpene hydrocarbon	0.00022229	0.00233745	0.00232739	0.000219133	0.0010045	0.001413	0.0418485	0.00543504	0.0457199	0.000281379	0.000375091	0.000504451	0.00216308	0.00052386	0.00103347	0.00183617	0.000200205	0.00155896	0.00196332	0.0001753	0.000220874	0.000235713	0.000127109	0.000197905	0.000186087	0.0015425	0.000716317	0.00251525	0.00020659	0.0026588	0.00397769	0.00374198	0.00338906	0.000809519	0.00036039	0.000464018	0.000168928	0.000779224	0.000159638	0.0103128	0.000425761	0.00989019	0.00101818	0.000833302	0.00097066	0.000322611
237	1415.68	Unknown	Unknown	0.00523003	0.000377134	0.000334891	0.00415407	0.000267962	0.000241982	0.0788838	0.102838	0.107746	0.00812278	0.000313367	0.000473231	0.000310491	0.000610555	0.0102319	0.00311746	0.000338878	0.00355979	0.000223618	0.000294372	0.000224122	0.00022618	0.00026386	0.000197033	0.000228543	0.000231564	0.000263015	0.000256409	0.00024617	0.00194056	0.000308644	0.000392508	0.000361499	0.000193481	0.000198215	0.000237958	0.00026411	0.000202468	0.000129277	0.000434007	0.0119132	0.000767622	0.000410466	0.000269421	0.000296186	0.00182648
238	1416.2	Unknown	Unknown	0.00178188	0.000516595	0.000370697	0.000219133	0.000257931	0.000266469	0.0418485	0.0331347	0.0457199	0.000457644	0.000375091	0.00420321	0.000631331	0.00133916	0.00103347	0.00183617	0.00167327	0.000243795	0.000157421	0.00201843	0.000160783	0.000214048	0.000265613	0.000197905	0.000182473	0.0015425	0.000716317	0.000178453	0.00233717	0.000191718	0.00397769	0.000204146	0.000269935	0.000185268	0.000126137	0.000464018	0.000821486	0.000257265	0.000197834	0.0103128	0.0108059	0.000434245	0.00074485	0.000126197	0.00097066	0.000263052
239	1430.99	Unknown	Unknown	0.100685	0.126377	0.166654	0.0638781	0.0584057	0.0631675	0.878217	1.3455	1.49499	0.104092	0.097541	0.107609	0.434881	0.355433	0.306659	0.0250508	0.027654	0.0284707	0.04964	0.0637952	0.0610245	0.00712424	0.00822962	0.0102605	0.0314504	0.0307413	0.0374158	0.0112698	0.0112225	0.0108887	0.0138393	0.0134252	0.0145052	0.0227724	0.0207528	0.0247338	0.0152901	0.0148628	0.0202015	0.0389948	0.045286	0.0555406	0.214311	0.284356	0.265388	0.0385665
240	1431.33	Unknown	Unknown	0.00636105	0.00759375	0.000284342	0.00314196	0.00312957	0.00410938	0.000719871	0.0643618	0.0783503	0.000198905	0.00507876	0.0050363	0.000530422	0.0173261	0.015484	0.00107912	0.00174031	0.00195989	0.00277222	0.000271219	0.0035754	0.000354436	0.000224412	0.000174366	0.00188977	0.00197444	0.00294596	0.000185967	0.000678658	0.000422715	0.000756004	0.000318847	0.00084667	0.000167015	0.000907614	0.00166769	0.00316075	0.00058883	0.000972519	0.00200239	0.0027893	0.00289953	0.0102081	0.000309483	0.0149153	0.00228806
241	1440.39	Unknown	Unknown	0.00287376	0.00445293	0.00472428	0.00228907	0.00240163	0.0014807	3.73854	5.73529	6.57615	0.00496779	0.00339481	0.00401918	0.0094415	0.00717724	0.00685192	0.0484475	0.0536705	0.0580785	0.0121795	0.0160681	0.0150478	0.00467439	0.00626426	0.00719693	0.00362146	0.00345739	0.00427001	0.00777397	0.00727602	0.00797828	0.0217923	0.021287	0.0210276	0.0232096	0.0192183	0.0242519	0.00152807	0.00171541	0.00189215	0.00430873	0.00459919	0.0155747	0.00661254	0.00872864	0.00861123	0.030653
242	1446.52	α-Panasinsene	Sesquiterpene hydrocarbon	0.00265681	0.00421526	0.00461055	0.00130692	0.000310951	0.00137556	0.0309319	0.0482132	0.0525383	0.00257283	0.00196408	0.00234808	0.012963	0.0070555	0.00770503	0.00181254	0.00163286	0.0010047	0.0014297	0.00136023	0.00120019	0.00159106	0.00172166	0.0017393	0.00371721	0.0040812	0.00429292	0.001669	0.00140172	0.00169928	0.000927087	0.000308324	0.00073489	0.0014502	0.00125283	0.00137718	0.00175359	0.00156309	0.00181576	0.00368357	0.00501361	0.00463138	0.00932518	0.0117944	0.00993212	0.00326582
243	1450.45	Unknown	Unknown	0.0104316	0.0133234	0.0197438	0.00588191	0.00544092	0.00574708	0.127968	0.176209	0.195897	0.0119505	0.00958302	0.00865619	0.0389562	0.030548	0.0263472	0.007721	0.00906155	0.0084157	0.00603527	0.00799022	0.00826409	0.0064795	0.00676305	0.0080644	0.0187089	0.0183994	0.0217406	0.00851314	0.00746041	0.00771736	0.0049383	0.00353152	0.00435821	0.00618867	0.0060849	0.00644966	0.00806737	0.00704274	0.00817582	0.0122117	0.0170434	0.0198915	0.0435103	0.0554166	0.0538508	0.0149781
244	1451.31	Aromandendrene	Sesquiterpene hydrocarbon	0.00882046	0.00582986	0.0150827	0.00632963	0.00430172	0.0053337	0.141978	0.218408	0.178361	0.00437431	0.0075303	0.00846887	0.0153977	0.0109512	0.00940223	0.00680904	0.00689145	0.00689293	0.00505038	0.00602305	0.001646	0.00548032	0.00616257	0.00638352	0.00678583	0.00613314	0.00678957	0.00739828	0.00679816	0.00628368	0.00437303	0.00365148	0.00470782	0.00250066	0.00274845	0.00311229	0.00209831	0.00221879	0.00660882	0.00597895	0.00693682	0.00696673	0.013675	0.0167351	0.0171029	0.0130514
245	1458.02	Unknown	Unknown	0.00166628	0.00186603	0.000174817	0.000297958	0.000157625	0.000931921	0.0161618	0.0235419	0.031318	0.00117726	0.00106197	0.000668768	0.00478156	0.00524782	0.004592	0.000580257	0.000712655	0.000865664	0.000254295	0.000790505	0.000640697	0.000671608	0.000844176	0.000976447	0.00157993	0.00216158	0.00132304	0.000200055	0.000278028	0.000460124	0.00106349	9.26023e-05	0.00137822	0.00066167	0.000322454	0.000585972	0.000184363	0.000363143	0.000191957	0.00305842	0.00310336	0.0067479	0.00640871	0.00338729	0.00264801	0.000657135
246	1459.59	Unknown	Unknown	0.00394075	0.00653895	0.00388179	0.000846579	0.00112773	0.00104859	0.0825424	0.124316	0.00335203	0.00211519	0.0018897	0.00261592	0.014738	0.00620331	0.00651825	0.00272537	0.00156674	0.0019237	0.00345276	0.00129821	0.00131225	0.00142121	0.00243523	0.00187879	0.00303249	0.0060632	0.00869443	0.00303933	0.00242888	0.004648	0.00140219	0.000951279	0.00204889	0.00316324	0.000406862	0.0035783	0.00457991	0.0012241	0.00397332	0.0128541	0.0190589	0.021796	0.0113625	0.00205821	0.00157031	0.000647208
247	1460.48	Unknown	Unknown	0.000330767	0.000239637	0.000109524	0.000324758	0.000355372	0.00180911	0.000866668	0.000803624	0.000640626	0.00063391	0.00162539	0.000230043	0.000243218	0.000322801	0.000265131	0.000312446	0.000872451	0.000194274	0.000230884	0.000141398	0.000189205	7.27936e-05	0.000105193	9.06701e-05	0.000658529	0.00172964	0.00021619	8.82872e-05	0.000170871	0.000212293	0.000151432	0.000197832	0.00029134	0.000515646	0.000128982	0.000105098	0.000618258	0.00100491	0.000243864	0.00316339	0.00229231	0.00293201	0.00151036	0.00178078	0.000117435	0.00019853
248	1467.51	α-Caryophyllene	Sesquiterpene hydrocarbon	0.0494853	0.0663461	0.0827961	0.0396978	0.0346201	0.0369412	1.74612	2.47586	2.76994	0.0609654	0.0559993	0.0582025	0.211897	0.162968	0.139865	0.0522467	0.0557643	0.0569805	0.0335484	0.0410484	0.0428844	0.0216526	0.0239087	0.0300257	0.0671095	0.0650308	0.0819301	0.0282331	0.0254704	0.0272577	0.0597393	0.0588414	0.0614822	0.0430268	0.0399881	0.0486039	0.02874	0.0292028	0.0322204	0.0932409	0.104531	0.126008	0.163354	0.205975	0.198042	0.0614113
249	1469.87	Unknown	Unknown	0.0165384	0.01538	0.0221787	0.018073	0.0129066	0.0122561	0.0388448	0.0463818	0.0422813	0.0135919	0.0150448	0.0188898	0.014681	0.015334	0.0177385	0.012286	0.0131924	0.011845	0.0123749	0.0157663	0.0171193	0.0135691	0.0116475	0.0109571	0.0382489	0.0173106	0.017091	0.0190109	0.011821	0.0136363	0.0125504	0.0162475	0.0124777	0.00962935	0.0102028	0.0126346	0.0093399	0.0133053	0.00941668	0.0199972	0.016977	0.0222935	0.0125563	0.0126688	0.028597	0.0104804
250	1470.54	4,5-di-epi-Aristoloshene	Sesquiterpene hydrocarbon	0.000343215	0.00907282	0.0154282	0.00756245	0.00653856	0.00817555	0.320162	0.457922	0.0201191	0.0117484	0.0113841	0.0101745	0.0398981	0.00428679	0.00996315	0.00017854	0.00878513	0.00999656	0.00545322	0.00670606	0.00723768	0.00574983	0.00397806	0.0051926	0.0127298	0.011288	0.00900626	0.00927391	0.00504987	0.000539616	0.00641794	0.0101168	0.011436	0.00812166	0.00524652	0.0085308	0.00590647	0.00819439	0.00654222	0.0166113	0.000263874	0.0101124	0.0301378	0.00460419	0.0176226	0.00606509
251	1475.54	Unknown	Unknown	0.000309427	0.000306421	0.000617127	0.000116661	0.000186284	0.00026935	0.000773509	0.00502899	0.00553709	0.000410748	0.00036876	0.000294126	0.000439862	0.000379983	0.000508619	0.00050849	0.000678675	0.000265699	0.000108176	0.000357215	0.000181896	0.000233113	0.000362917	0.000184827	0.000177053	0.000922476	0.00164285	0.000235746	0.000399665	0.000136541	0.000157212	0.000129433	0.000228315	0.000103129	0.000183989	0.000410478	6.00251e-05	9.75191e-05	9.98962e-05	0.000321196	0.000244448	0.000329958	0.00198	0.000214335	0.000210968	0.000420884
252	1485.67	Unknown	Unknown	0.000184945	0.00539969	0.00727915	0.000502902	0.00161064	0.00252497	0.00456765	0.0150743	0.0217432	0.00601406	0.00625151	0.00603205	0.0124041	0.0141258	0.0140105	0.00160949	0.0010598	0.000846617	0.000138046	0.000178608	0.000164031	0.000275576	0.000278762	0.00144898	0.000386626	0.00434301	0.00614897	0.00522209	0.00465021	0.00308713	0.000461232	0.00100179	0.000438794	7.84878e-05	0.00028357	0.000596878	0.000151778	8.91603e-05	0.000218401	0.00280459	0.0117578	0.0163919	0.00549761	0.003844	0.0023643	0.00141353
253	1486.07	γ-Muurolene	Sesquiterpene hydrocarbon	0.00786906	0.0689605	0.0151354	0.0327549	0.0315178	0.0316349	0.10214	0.152375	0.180587	0.010977	0.0617681	0.00836206	0.0345007	0.191897	0.0236724	0.0146718	0.0155609	0.0155629	0.0297162	0.00518541	0.00469357	0.0190884	0.00353712	0.00436873	0.0142519	0.0128674	0.0181171	0.0253488	0.00399279	0.0293525	0.0212964	0.0213869	0.0222251	0.0133064	0.012846	0.0154009	0.00432181	0.0348171	0.0046677	0.0107891	0.0139854	0.0165218	0.0267141	0.0375967	0.0357502	0.00873632
254	1487.65	Unknown	Unknown	0.00733378	0.00793945	0.00968236	0.000856037	0.000957212	0.00435568	0.33378	0.498543	0.550256	0.00228661	0.00212552	0.00242695	0.00594331	0.0048789	0.00440442	0.00663751	0.00728543	0.00702435	0.00627584	0.00722535	0.0068073	0.000827594	0.000547882	0.00490665	0.0180721	0.00186953	0.00259827	0.00103784	0.00434997	0.000591988	0.00509551	0.000669262	0.00490284	0.000423469	0.000406862	0.00370521	0.00384589	0.00101977	0.00413198	0.00438864	0.00497476	0.00523659	0.00209272	0.00170667	0.0345031	0.0102997
255	1492.07	Germacrene D	Sesquiterpene hydrocarbon	0.0112941	0.00673734	0.00886093	0.00646679	0.00428596	0.00651192	0.00896875	0.0182846	0.0170995	0.00680968	0.00746225	0.00650364	0.00772346	0.00896095	0.00819561	0.00522143	0.00455328	0.00669961	0.00489135	0.00611318	0.00496073	0.00472205	0.00397017	0.00431903	0.00431341	0.00481559	0.0058192	0.00462569	0.00398313	0.00621354	0.00634627	0.00489424	0.00636786	0.00341239	0.00436262	0.00428126	0.00349946	0.00471807	0.00322802	0.00698798	0.00602055	0.00961323	0.0055164	0.0033933	0.00577823	0.003106
256	1500	Ledene	Sesquiterpene hydrocarbon	0.787007	1.00437	1.26113	0.226096	0.00696558	0.218379	0.416218	0.593705	0.327623	0.464393	0.403846	0.00950899	2.83967	2.07007	1.82349	0.00748645	0.0080688	0.00815191	0.00622095	0.00682844	0.00674559	0.151725	0.0109629	0.0120905	0.0380881	0.708097	0.980347	0.17962	0.00913823	0.187674	0.00468977	0.00406608	0.0313101	0.00749832	0.00729411	0.00746296	0.00929874	0.0102479	0.0116311	2.26328	2.59091	2.78769	0.0400218	0.049311	0.0525268	0.0190321
257	1500.89	Unknown	Unknown	0.0166077	0.0229502	0.0289881	0.00489029	0.00365546	0.00452421	0.149979	0.232797	0.289161	0.0183672	0.0127262	0.0125193	0.0560669	0.042523	0.0418781	0.00474533	0.00543032	0.00464544	0.00857984	0.00660766	0.00725148	0.00326445	0.0106517	0.00299909	0.0113748	0.00964252	0.011206	0.00435988	0.00454691	0.00394939	0.00362974	0.00342102	0.00338192	0.00155789	0.00449919	0.00610462	0.00198168	0.00188908	0.00213308	0.0154785	0.0196368	0.0203001	0.00192553	0.00452006	0.00262099	0.00254813
258	1502.65	Unknown	Unknown	0.129246	0.153959	0.202967	0.0748315	0.0593299	0.0662902	2.30372	3.02854	3.20912	0.111002	0.106094	0.112141	0.460315	0.360533	0.317044	0.0891145	0.0958741	0.0934174	0.0765889	0.0924824	0.0950911	0.0719539	0.0822901	0.090623	0.256027	0.263341	0.294687	0.109176	0.107266	0.104638	0.0367922	0.0367294	0.0355934	0.0802638	0.0779609	0.0859306	0.10297	0.104707	0.118886	0.20923	0.244196	0.268064	0.638764	0.752284	0.835059	0.193942
259	1503.21	Bicyclogermacrene	Sesquiterpene hydrocarbon	0.787007	1.00437	1.26113	0.226096	0.187208	0.218379	1.75989	2.35235	2.52489	0.00770557	0.403846	0.455843	2.83967	2.07009	1.82351	0.0736821	0.0746947	0.0730177	0.0631056	0.0761646	0.0806831	0.151725	0.191588	0.239742	0.878198	0.70807	0.0195966	0.17962	0.157533	0.187674	0.0304263	0.0315311	0.0313101	0.0644795	0.0620421	0.0658182	0.0825722	0.0804821	0.00133391	0.0156838	0.0203313	2.78769	0.495546	0.581111	0.672326	0.150142
260	1504.48	(E,E)-α-Farnesene	Sesquiterpene hydrocarbon	0.0273559	0.022027	0.0173132	0.0349493	0.0266185	0.0229538	0.146475	0.111268	0.0996468	0.0346435	0.0340636	0.0486804	0.0395358	0.0308764	0.0209003	0.034327	0.0249558	0.0320448	0.0297283	0.0219406	0.0276888	0.0211691	0.0187823	0.0175752	0.0551123	0.0582048	0.0714493	0.0256343	0.0202024	0.0264066	0.0446505	0.0380406	0.0423525	0.0251006	0.0226135	0.0281683	0.0172066	0.0132849	0.0191154	0.0833371	0.0904296	0.0768597	0.0276506	0.0327672	0.0283996	0.0379262
261	1505.86	Unknown	Unknown	0.388883	0.497939	0.617914	0.112844	0.097627	0.111617	0.207439	0.315845	0.347043	0.233913	0.203874	0.224224	1.39959	1.01892	0.89753	0.00396115	0.00460011	0.00568729	0.00186725	0.00220531	0.00222417	0.0710284	0.0913315	0.112832	0.420397	0.343831	0.00123637	0.0853841	0.0800421	0.0947733	0.00539144	0.00493634	0.00599447	0.00420914	0.00314488	0.00416922	0.0022235	0.00218164	0.00287153	1.07813	1.25058	1.3465	0.00790687	0.00980431	0.0115294	0.00384652
262	1506.41	δ-Guaijene	Sesquiterpene hydrocarbon	0.000764677	0.0238518	0.0323581	0.00687983	0.00586077	0.000479644	0.0180984	0.0240749	0.0276439	0.0131197	0.0105848	0.000892238	0.00235197	0.0485806	0.0425598	0.00224226	0.000800818	0.00386644	0.000423018	0.000246413	0.00469357	0.000467959	0.000612751	0.00599643	0.020708	0.018269	0.00324086	0.00558182	0.00540127	0.0056814	0.002972	0.000843944	0.00247579	0.000195307	0.000404016	0.00353764	0.000366153	0.000276768	0.00449337	0.0525712	0.0623359	0.0623604	0.0227963	0.00219543	0.00220529	0.000769304
263	1507.9	Unknown	Unknown	0.00184234	0.00278136	0.00348582	0.00111774	0.000438483	0.000422029	0.053358	0.0774863	0.0836034	0.00354472	0.00193876	0.00194058	0.00802101	0.000416874	0.0061431	0.00136006	0.00140327	0.000128564	0.00063372	0.000873193	6.33388e-05	0.000506956	0.000825767	0.000860494	0.0371234	0.00226082	0.00270586	0.0161791	0.000474964	0.000786512	0.00180447	0.00178891	0.00229029	0.0011837	0.000963569	0.000755517	0.000999846	0.000539606	0.000322214	0.0344558	0.0422636	0.000352183	0.00376182	0.00578904	0.00524198	0.00235854
264	1515.98	γ-Amorphene	Sesquiterpene hydrocarbon	0.00375937	0.00234727	0.00746449	0.0358669	0.00196601	0.00195891	0.0158428	2.10217	0.0269652	0.0047139	0.00250852	0.00234315	0.0161921	0.191382	0.011599	0.001108	0.00111306	0.0368959	0.00162749	0.037568	0.0391986	0.0264926	0.0318657	0.00201654	0.00709297	0.0997994	0.00787948	0.00231895	0.00198577	0.00261485	0.00164494	0.0359823	0.0398565	0.0013352	0.00120541	0.00125523	0.00118764	0.00141635	0.0011302	0.0043526	0.0068316	0.007707	0.0122191	0.017254	0.0175758	0.00427137
265	1516.29	γ-Cadinene	Sesquiterpene hydrocarbon	0.0926771	0.014115	0.00670414	0.0569478	0.0199066	0.0532376	0.0934788	0.12847	0.954152	0.0995676	0.0095846	0.0124371	0.0108646	0.00728054	0.00758419	0.00359619	0.0550802	0.0535893	0.00162022	0.05036	0.0528757	0.0347278	0.0416723	0.00386568	0.00324296	0.142357	0.18616	0.0465358	0.0450434	0.00205746	0.012355	0.00250237	0.0139367	0.00291226	0.0221175	0.00288822	0.00622717	0.0463234	0.00476662	0.00439804	0.00344332	0.00581102	0.00884333	0.0113447	0.0129106	0.0975299
266	1517.13	Unknown	Unknown	0.0926771	0.12535	0.157586	0.0569478	0.0483091	0.0532376	2.27082	3.16813	3.6371	0.0995676	0.0803406	0.0950127	0.367758	0.295514	0.24297	0.049503	0.0550802	0.00264556	0.0395207	0.00197709	0.00227045	0.0347278	0.00264298	0.0517273	0.15496	0.142357	0.18616	0.0465358	0.00251963	0.0512542	0.0548288	0.0514995	0.0573095	0.0520502	0.0480665	0.053601	0.0494272	0.0023256	0.0544953	0.123579	0.140435	0.168802	0.175285	0.213459	0.233605	0.0975299
267	1518.95	Unknown	Unknown	0.021555	0.0412156	0.0558763	0.0147402	0.0178374	0.0206607	0.282856	0.413232	0.462601	0.105459	0.0543771	0.0447532	0.102353	0.0971132	0.0854984	0.0146377	0.0126404	0.0144477	0.0131006	0.0186422	0.0205819	0.0166316	0.0156642	0.0180608	0.0565604	0.052325	0.0627838	0.0339154	0.0231004	0.0213565	0.0189244	0.0180364	0.0197766	0.0177967	0.0148945	0.0137927	0.0435876	0.0278802	0.0242709	0.0369846	0.0423122	0.04782	0.0606221	0.0906666	0.103105	0.0531316
268	1521.27	Unknown	Unknown	0.00126261	0.000622664	0.00086145	0.00130376	0.00117072	0.000676975	0.00281738	0.00383625	0.00193227	0.000739023	0.00222681	0.00149692	0.00112035	0.000940734	0.00144289	0.00132593	0.00154378	0.00167324	0.00134575	0.00152395	0.00136503	0.00120976	0.0015893	0.00137923	0.00116801	0.00124667	0.000999257	0.00082464	0.000881387	0.00102219	0.00101957	0.00107335	0.000783645	0.000686312	0.000764406	0.000456086	0.000261538	0.000492239	0.000745304	0.00163732	0.00175808	0.00205497	0.000746728	0.000559874	0.00110992	0.000768311
269	1523.17	Unknown	Unknown	0.00106699	0.000732661	0.00132061	0.000619563	0.000501533	0.000646727	0.00126189	0.0012435	0.0019011	0.000423685	0.000444728	0.0006129	0.000657205	0.000584731	0.000963129	0.000994226	0.000504185	0.0011485	0.000639371	0.000845079	0.000704848	0.000735736	0.000617134	0.000772439	0.000638656	0.000904518	0.000835869	0.000686574	0.000320504	0.000341352	0.000191891	0.00115437	0.000380526	0.000231813	0.000303486	0.000254813	0.000249533	0.000185751	0.00050046	0.000936953	0.00193778	0.000615466	0.00082281	0.00392513	0.00176049	0.00107802
270	1526.2	(E)-Calamenene	Sesquiterpene hydrocarbon	0.00557325	0.00961495	0.0114432	0.0029985	0.00225833	0.003104	0.0811196	0.132907	0.156981	0.00755356	0.00661078	0.00621609	0.0286065	0.024697	0.0213638	0.00186067	0.00213521	0.000395215	0.00201902	0.00304543	0.00268378	0.00268903	0.00261493	0.00320571	0.00966747	0.00900737	0.0133032	0.00306281	0.00280924	0.00279815	0.000782591	0.0029075	0.00377077	0.00200326	0.00208552	0.00241528	0.00274229	0.00248627	0.00210272	0.00700678	0.00854597	0.00896186	0.0119571	0.0171017	0.0192677	0.00430314
271	1529.93	Unknown	Unknown	0.00035922	0.00118051	0.00061502	0.000296381	0.000333878	0.000103707	0.024134	0.0146513	0.0186128	0.00119182	0.000734355	0.000696702	0.00338435	0.00291443	0.00171343	0.000503239	0.000266327	0.000154277	8.79942e-05	0.000267085	0.000207069	0.000175051	0.000226166	0.000442016	0.00146069	0.00148107	0.00169266	0.000517513	0.000205625	8.41689e-05	0.000310956	0.000313585	0.000782456	0.000273795	0.000349009	0.000195324	0.000649986	0.000197824	0.00018706	0.00111557	0.000459757	0.00199513	0.00268353	0.000126197	0.00362075	0.000683936
272	1532.28	Unknown	Unknown	0.00186368	0.00370456	0.00539196	0.00565174	0.0054008	0.00620945	0.0250572	0.0405576	0.0383683	0.00799342	0.00480813	0.00405368	0.00769241	0.00864184	0.00738759	0.0020821	0.0019295	0.00209035	7.26558e-05	0.00221937	0.00211617	0.00364575	0.00477052	0.00542887	0.00446066	0.00440539	0.00538782	0.00440591	0.00414532	0.0047677	0.00180678	0.000971272	0.00116893	0.00266858	0.00191766	0.00217632	0.00271056	0.00211384	0.00158169	0.00483205	0.00489058	0.00575973	0.00636081	0.00821383	0.0102761	0.000203493
273	1533.34	Cadine-1,4-diene	Sesquiterpene hydrocarbon	0.000688209	0.00276958	0.00632081	0.000420924	0.000359671	0.000455158	0.0160461	0.0729395	0.0317854	0.0027394	0.00178841	0.00248775	0.00351113	0.00369837	0.00281544	0.000766674	0.000436226	0.000956135	0.00113585	0.000247239	0.000551373	0.000561551	0.000331359	0.000266779	0.000757896	0.000496209	0.000529018	9.67402e-05	0.000169906	0.000989453	0.000920151	0.000285173	0.00267081	0.000271969	0.000352803	0.000403537	0.00144403	0.000204326	0.000261493	0.000307095	0.00137441	0.00265163	0.00186072	0.00176676	0.0097357	0.000843753
274	1539.68	Unknown	Unknown	0.000597515	0.000581415	0.00152702	0.00290233	0.000392629	0.000433552	0.00567428	0.00954198	0.00743126	0.000614505	0.000528609	0.000621116	0.00191987	0.00111966	0.00120842	0.000640645	0.0006649	0.00101327	0.000454502	0.00062182	0.000670742	0.000788598	0.000849436	0.000612895	0.00114272	0.00122587	0.00125629	0.00060674	0.000624597	0.000499402	0.00134439	0.000980743	0.00130449	0.000634291	0.000527308	0.000534414	0.000433038	0.000432799	0.000499481	0.00105446	0.00203491	0.0017404	0.00621522	0.000821283	0.000921815	0.00102144
275	1539.77	Unknown	Unknown	0.000556614	0.00150461	0.000918318	0.000348406	0.00051443	0.00290235	0.0058973	0.0402616	0.00430085	0.00093146	0.0010952	0.00165138	0.00187588	0.0021102	0.00168818	0.000901454	0.00107174	0.00331219	0.000925957	0.000482903	0.00094521	0.001559	0.00107122	0.00077767	0.00423392	0.00515679	0.00554224	0.000539116	0.00246074	0.000765002	0.00110511	0.000934442	0.00403476	0.000338593	0.00244686	0.00282774	0.000254678	0.00125196	0.000557264	0.0018457	0.00119148	0.00266702	0.000528815	0.00166059	0.00552569	0.00104328
276	1545.03	Germacrene B	Sesquiterpene hydrocarbon	0.000641973	0.000762125	0.00284973	0.0007378	0.00110624	0.000802287	0.0299495	0.0452313	0.0501281	0.00222354	0.00190078	0.00155279	0.00495491	0.00402302	0.00381644	0.00106862	0.00116266	0.00146753	0.000284165	0.000565591	0.00102723	0.000396899	0.000931837	0.00128246	0.00192771	0.0022854	0.00294198	0.000541933	0.000645835	0.000588247	0.00208768	0.00159318	0.00179561	0.00112712	0.001066	0.0008973	0.000987842	0.000410509	0.000977416	0.00351749	0.00313088	0.00389795	0.00529003	0.00629383	0.00684554	0.00267718
277	1554.83	Unknown	Unknown	0.00262124	0.000514631	0.000722438	0.00021125	0.000183418	0.000462359	0.00466646	0.00300302	0.00295381	0.00148775	0.000270635	0.000349994	0.000799514	0.000236106	0.000236273	0.00216787	0.000876125	0.000179037	0.00180267	0.000694586	0.000915165	0.00115343	0.000653075	0.00109763	0.00266393	0.000916805	0.000222168	0.000236685	0.000265478	0.000232867	0.000795307	0.000117858	0.000114158	0.00179244	0.000138466	6.34555e-05	0.00124766	0.000182036	0.000994065	0.00401887	0.00194587	0.000331668	0.00186259	0.00117183	0.000350227	0.000124081
278	1555.84	Unknown	Unknown	0.000346772	0.000449811	0.00052024	0.000326335	0.000305219	0.000373056	0.000601304	0.00138308	0.00189418	0.000441473	0.000167762	0.000486377	0.000222518	0.000486968	0.000275953	0.000166288	0.000202041	0.000231415	0.000162264	0.000219125	0.000283401	0.000169852	0.000257724	0.00044376	0.000214993	0.00375417	0.000370612	0.00185215	0.000301197	0.000587312	0.000293616	0.000255709	0.0002628	0.000238201	0.000165969	0.000197307	0.000126053	0.000183893	0.000134174	0.00592098	0.000733344	0.000536823	0.001485	0.000376588	0.00264073	0.00197339
279	1556.03	Unknown	Unknown	0.0902781	0.0820973	0.133274	0.0338773	0.026577	0.0455604	0.0725546	0.0564948	0.0362768	0.035465	0.0353867	0.0241792	0.0852219	0.0636342	0.0662503	0.0199073	0.022129	0.0207731	0.0290171	0.0105403	0.0231715	0.00856365	0.00884325	0.0167548	0.0380637	0.0301894	0.02136	0.0192926	0.0202091	0.0248083	0.0210802	0.0195412	0.0219052	0.0264075	0.0227378	0.0194174	0.0432189	0.0477305	0.0532594	0.05361	0.0488022	0.0603652	0.0378014	0.0404442	0.0499401	0.0527743
280	1558.36	Unknown	Unknown	0.000912277	0.00228048	0.00317199	0.000228592	0.000235004	0.000911756	0.000584366	0.000955889	0.00116351	0.00135838	0.0017346	0.00248611	0.00645562	0.00560013	0.00495092	0.000140907	0.000130408	0.000188561	7.74995e-05	6.69779e-05	8.68879e-05	0.000283375	0.000523337	0.000804697	0.0022773	0.00239031	0.00298681	0.00114586	0.00113914	0.00109139	0.000208074	0.000176786	0.000161723	0.000179792	0.000112859	0.0001398	7.80326e-05	6.31552e-05	0.0001567	0.00461112	0.00778349	0.0092696	0.000545722	0.000690078	0.00122943	0.000343457
281	1561.34	Unknown	Unknown	0.00279729	0.000233744	0.00311933	0.00107832	0.00141576	0.00146342	0.00937527	0.0138266	0.0187409	0.0029383	0.00204163	0.00193236	0.00624604	0.00331655	0.00268017	0.00131455	0.00126092	0.00174371	0.00130134	0.00145284	0.00127409	0.0019377	0.00114661	0.0016338	0.00192319	0.000465019	0.00253849	0.00179016	0.00143068	0.00156835	0.00166806	0.00144586	0.000755106	0.00112712	0.000432468	0.00082393	0.000658561	0.00106435	0.000729634	0.00444818	0.00251247	0.00448093	0.00119383	0.00135211	0.00108498	0.00127357
Values are presented as normalized intensities
[truncated: 8 more columns]
